# Supplementary material for: Broccoli or Sulforaphane: Is It the Source or Dose That Matters?
Source: Molecules. 2019 Oct 6;24(19):3593. doi: 10.3390/molecules24193593 (PMC6804255; doi:10.3390/molecules24193593)
Supplement: Supplementary file 1 [file molecules-24-03593-s001.zip]

Archive with 1 entries (1 files):
- molecules-613417-SI.xlsx
