# Supplementary material for: Broccoli or Sulforaphane: Is It the Source or Dose That Matters?
Source: Molecules. 2019 Oct 6;24(19):3593. doi: 10.3390/molecules24193593 (PMC6804255; doi:10.3390/molecules24193593)
Supplement: Supplementary file 1 [file molecules-24-03593-s001.zip › molecules-613417-SI.xlsx]

## Sheet: Table S1
Table S1
Mouse (oral)
Study subject	Experimental design	Mouse strain (gender)	SFN dose [μmol/kg BW] and schedule (duration)	Results	Reference
Cancer
Lung cancer	Benzo[a]pyrene (BaP) administration	A/J (female)	6.7 & 13.4 μmol/mouse [268] [536], once weekly (8 weeks)	High dose SFN decreased BW, Low dose SFN increased BW. Did not affect lung tumor incidence	Hecht, S. S.; Kenney, P. M.; Wang, M.; Upadhyaya, P., Benzyl isothiocyanate: an effective inhibitor of polycyclic aromatic hydrocarbon tumorigenesis in A/J mouse lung. Cancer Lett 2002, 187, (1-2), 87-94.
Lung adenoma	NNK and B(a)P administration	A/J (female)	1.5 & 3 μmol/g diet [180] [360], (21 weeks beginning after carcinogen treatment)	Decreased the multiplicity and incidence of adenocarcinomas	Conaway, C. C.; Wang, C. X.; Pittman, B.; Yang, Y. M.; Schwartz, J. E.; Tian, D.; McIntee, E. J.; Hecht, S. S.; Chung, F. L., Phenethyl isothiocyanate and sulforaphane and their N-acetylcysteine conjugates inhibit malignant progression of lung adenomas induced by tobacco carcinogens in A/J mice. Cancer Res 2005, 65, (18), 8548-57.
Lung cancer	B(a)P administration	Swiss albino (unknown)	9 μmoles /mouse/day [360], alternate days, pre-treatment for two weeks and continued treatent (total 12 weeks)	Reduced carcinogen-associated morphological changes in the lung	Priya, D. K.; Gayathri, R.; Gunassekaran, G.; Murugan, S.; Sakthisekaran, D., Chemopreventive role of sulforaphane by upholding the GSH redox cycle in pre- and post-initiation phases of experimental lung carcinogenesis. Asian Pac J Cancer Prev 2011, 12, (1), 103-10.
Lung cancer	BaP administration	Swiss albino (female)	9 μmol/mouse/day [360], every other day, pre-treatment for 2 weeks and continued treatment	Oxidative damage was decreased systemically. Apoptosis was induced in lung	Kalpana Deepa Priya, D.; Gayathri, R.; Gunassekaran, G. R.; Murugan, S.; Sakthisekaran, D., Apoptotic role of natural isothiocyanate from broccoli (Brassica oleracea italica) in experimental chemical lung carcinogenesis. Pharm Biol 2013, 51, (5), 621-8.
Oral squamous carcinoma	Xenograft model with KB cells	BALB/c AnNCrjBgi-nu (female)	50 μg/kg BW [0.28], daily (3 weeks)	Decreased tumor volumes and induced apoptosis in tumors	Cho, N. P.; Han, H. S.; Leem, D. H.; Choi, I. S.; Jung, J. Y.; Kim, H. J.; Moon, K. S.; Choi, K. H.; Soh, Y.; Kong, G.; Cho, S. D.; Choi, S. H., Sulforaphane enhances caspase-dependent apoptosis through inhibition of cyclooxygenase-2 expression in human oral squamous carcinoma cells and nude mouse xenograft model. Oral Oncol 2009, 45, (8), 654-60.
Oral carcinoma	Xenograft model with human oral squamous carcinoma cells	BALB/c AnNCrjBgi-nu mouse (female)	50 μg/kg BW [0.28], 3 times a week (for 21 days beginning the day of tumor cell implantation)	Induced p21 protein (in vivo)	Kim, J. H.; Han Kwon, K.; Jung, J. Y.; Han, H. S.; Hyun Shim, J.; Oh, S.; Choi, K. H.; Choi, E. S.; Shin, J. A.; Leem, D. H.; Soh, Y.; Cho, N. P.; Cho, S. D., Sulforaphane Increases Cyclin-Dependent Kinase Inhibitor, p21 Protein in Human Oral Carcinoma Cells and Nude Mouse Animal Model to Induce G(2)/M Cell Cycle Arrest. J Clin Biochem Nutr 2010, 46, (1), 60-7.
Stomach tumors	BaP administration	ICR WT and Nrf2 KO (female)	2.5 mmol/kg diet, (estimated daily intake= 7.5 μmol/mouse) [300], (5 weeks)	Reduced # of tumors in WT but not in Nrf2 KO mice	Fahey, J. W.; Haristoy, X.; Dolan, P. M.; Kensler, T. W.; Scholtus, I.; Stephenson, K. K.; Talalay, P.; Lozniewski, A., Sulforaphane inhibits extracellular, intracellular, and antibiotic-resistant strains of Helicobacter pylori and prevents benzo[a]pyrene-induced stomach tumors. Proc Natl Acad Sci U S A 2002, 99, (11), 7610-5.
Intestinal polyps	Genetic model	ApcMin (male)	10 μmol/mouse [400] (single dose)	Inhibited HDAC activity, increased histone acetylation in mouse colonic mucosa	Myzak, M. C.; Dashwood, W. M.; Orner, G. A.; Ho, E.; Dashwood, R. H., Sulforaphane inhibits histone deacetylase in vivo and suppresses tumorigenesis in Apc-minus mice. FASEB J 2006, 20, (3), 506-8.
Intestinal polyps	Genetic model	ApcMin (male)	6 μmol/day in the diet [240] (10 weeks)	Suppressed polyp formation in Apcmin mice	Myzak, M. C.; Dashwood, W. M.; Orner, G. A.; Ho, E.; Dashwood, R. H., Sulforaphane inhibits histone deacetylase in vivo and suppresses tumorigenesis in Apc-minus mice. FASEB J 2006, 20, (3), 506-8.
Colorectal cancer	Genetic model	ApcMin/+ (male)	600 ppm in the diet [800] (10 weeks)	Inhibited intestinal polyposis	Shen, G.; Khor, T. O.; Hu, R.; Yu, S.; Nair, S.; Ho, C. T.; Reddy, B. S.; Huang, M. T.; Newmark, H. L.; Kong, A. N., Chemoprevention of familial adenomatous polyposis by natural dietary compounds sulforaphane and dibenzoylmethane alone and in combination in ApcMin/+ mouse. Cancer Res 2007, 67, (20), 9937-44.
Colon cancer	Azoxymethane (AOM) and dextran sulfate (DSS) treatment	C57BL/6J & GPx2-KO (unknown)	10 μmol/mouse [400], every other day, one week before or along with carcinogen treatment (4 weeks or 12 weeks)	SFN treatment along with carcinogen administration reduced inflammation and tumor multiplicity	Krehl, S.; Loewinger, M.; Florian, S.; Kipp, A. P.; Banning, A.; Wessjohann, L. A.; Brauer, M. N.; Iori, R.; Esworthy, R. S.; Chu, F. F.; Brigelius-Flohe, R., Glutathione peroxidase-2 and selenium decreased inflammation and tumors in a mouse model of inflammation-associated carcinogenesis whereas sulforaphane effects differed with selenium supply. Carcinogenesis 2012, 33, (3), 620-8.
Prostate cancer	Xenograft model with PC-3 human prostate cancer cells	athymic (male & female)	5.6 μmol/mouse [224], three times a week, beginning the day of tumor cell implantation (~3 weeks)	Inhibited the growth of PC-3 xenografts	Singh, A. V.; Xiao, D.; Lew, K. L.; Dhir, R.; Singh, S. V., Sulforaphane induces caspase-mediated apoptosis in cultured PC-3 human prostate cancer cells and retards growth of PC-3 xenografts in vivo. Carcinogenesis 2004, 25, (1), 83-90.
Prostate cancer	Xenograft model with PC-3 human prostate cancer cells	BALB/c athymic (male)	2.5 mmol /kg diet, (estimated daily intake= 7.5 μmol/mouse) [300], (4 weeks)	Suppressed the growth of human PC-3 prostate cancer cells in nude mice. Decreased in HDAC activity in the xenografts, and in the prostates and mononuclear blood cells (MBC),	Myzak, M. C.; Tong, P.; Dashwood, W. M.; Dashwood, R. H.; Ho, E., Sulforaphane retards the growth of human PC-3 xenografts and inhibits HDAC activity in human subjects. Exp Biol Med (Maywood) 2007, 232, (2), 227-34.
Prostate Cancer	Xenograft model with PC-3 human prostate cancer cells	BALB/c athymic (male)	40 mg/kg BW [226], daily, 5 days a week after tumor cell injection (4 weeks)	Inhibited prostate tumor growth	Shankar, S.; Ganapathy, S.; Srivastava, R. K., Sulforaphane enhances the therapeutic potential of TRAIL in prostate cancer orthotopic model through regulation of apoptosis, metastasis, and angiogenesis. Clin Cancer Res 2008, 14, (21), 6855-66.
Prostate Cancer	TRAMP mouse	C57BL/6xFVB F1 hybrid (male)	6 μmol/mouse [240], three times per week (17-19 weeks)	Inhibited prostate carcinogenesis and pulmonary metastasis	Singh, S. V.; Warin, R.; Xiao, D.; Powolny, A. A.; Stan, S. D.; Arlotti, J. A.; Zeng, Y.; Hahm, E. R.; Marynowski, S. W.; Bommareddy, A.; Desai, D.; Amin, S.; Parise, R. A.; Beumer, J. H.; Chambers, W. H., Sulforaphane inhibits prostate carcinogenesis and pulmonary metastasis in TRAMP mice in association with increased cytotoxicity of natural killer cells. Cancer Res 2009, 69, (5), 2117-25.
Prostate cancer	Genetic prostate cancer model (TRAMP mouse)	C57BL/6 (unknown)	1 mg /mouse [225.6], three times per week (18 weeks)	Only SFN treatment did not show inhibition of late-stage poorly differentiated prostate cancer and lymph node metastasis. SFN and chloroquine combination treatment showed protective effect.	Vyas, A. R.; Hahm, E. R.; Arlotti, J. A.; Watkins, S.; Stolz, D. B.; Desai, D.; Amin, S.; Singh, S. V., Chemoprevention of prostate cancer by d,l-sulforaphane is augmented by pharmacological inhibition of autophagy. Cancer Res 2013, 73, (19), 5985-95.
Bladder cancer	4-aminobiphenyl administration	C57BL/6 WT and Nrf2 KO (male)	10 & 40 μmol/kg BW [10] [40], daily (for 5 days before ABP injection)	Inhibited 4-aminobiphenyl-DNA adduct formation in the bladder in WT mouse, but not in Nrf2 KO mouse	Ding, Y.; Paonessa, J. D.; Randall, K. L.; Argoti, D.; Chen, L.; Vouros, P.; Zhang, Y., Sulforaphane inhibits 4-aminobiphenyl-induced DNA damage in bladder cells and tissues. Carcinogenesis 2010, 31, (11), 1999-2003.
Bladder cancer	Xenograft model with UMUC3 cells	FOXN1nu (female)	295 μmol/kg BW [295], daily after cell injection (2 weeks)	Reduced the tumor weight	Abbaoui, B.; Riedl, K. M.; Ralston, R. A.; Thomas-Ahner, J. M.; Schwartz, S. J.; Clinton, S. K.; Mortazavi, A., Inhibition of bladder cancer by broccoli isothiocyanates sulforaphane and erucin: characterization, metabolism, and interconversion. Mol Nutr Food Res 2012, 56, (11), 1675-87.
Bladder cancer	Xenograft model by UMUC3 cells injection	Athymic nude (male)	12 mg/kg BW [67.7], daily, three days after cell injection (5 weeks)	Retarded the growth of blader cell xenografts	Wang, F.; Shan, Y., Sulforaphane retards the growth of UM-UC-3 xenographs, induces apoptosis, and reduces survivin in athymic mice. Nutr Res 2012, 32, (5), 374-80.
Bladder cancer	Xenograft model with UMUC3 cells	FOXN1nu mouse (athymic nude) (female)	295 μmol/kg BW, once daily, three days after tumor cell injection (2 weeks)	Inhibited HDACs in bladder cancer	Abbaoui, B.; Telu, K. H.; Lucas, C. R.; Thomas-Ahner, J. M.; Schwartz, S. J.; Clinton, S. K.; Freitas, M. A.; Mortazavi, A., The impact of cruciferous vegetable isothiocyanates on histone acetylation and histone phosphorylation in bladder cancer. J Proteomics 2017, 156, 94-103.
Pancreatic cancer	Orthotopic implantation of human primary pancreatic cells	NOD scid IL2 receptor gamma chain knockout (NSG) (male)	20 mg/kg BW [112.8] , daily 5 days a week (6 weeks)	Inhibited the growth of pancreatic tumor	Li, S. H.; Fu, J.; Watkins, D. N.; Srivastava, R. K.; Shankar, S., Sulforaphane regulates self-renewal of pancreatic cancer stem cells through the modulation of Sonic hedgehog-GLI pathway. Mol Cell Biochem 2013, 373, (1-2), 217-27.
Pancreatic ductal adenocarcinoma	transgenic	LSL-KrasG12D/+; Pdx-1Cre/+ PDAC mouse, male and female	0.16, 1.6 and 4.8 mg/kg BW/day [0.9, 9.0 27.1], (SFN are encapsulated in nanoparticle) daily (20 weeks)	Reduced tumor incidence	Thakkar, A.; Desai, P.; Chenreddy, S.; Modi, J.; Thio, A.; Khamas, W.; Ann, D.; Wang, J.; Prabhu, S., Novel nano-drug combination therapeutic regimen demonstrates significant efficacy in the transgenic mouse model of pancreatic ductal adenocarcinoma. Am J Cancer Res 2018, 8, (10), 2005-2019.
Transplacental and lactational exposure to carcinogens	Dibenzo[def,p]chrysene (DBC) administration to pregnant dams	B6129SF1 (female)	400 ppm SFN diet [533 μmol/kg] for pregnant dams, from GD9 until weaning (~3 weeks)	SFN metabolites were detected in plasma of neonates. Mortality for offspring from SFN-fed dams increased. SFN did not reduce DBC-induced lung cancer in surviving offspring.	Shorey, L. E.; Madeen, E. P.; Atwell, L. L.; Ho, E.; Lohr, C. V.; Pereira, C. B.; Dashwood, R. H.; Williams, D. E., Differential modulation of dibenzo[def,p]chrysene transplacental carcinogenesis: maternal diets rich in indole-3-carbinol versus sulforaphane. Toxicol Appl Pharmacol 2013, 270, (1), 60-9.
Melanoma tumor	Xenograft model with melanoma cancer stem cells	NOD scid IL2 receptor gamma chain knockout (NSG) (unknown)	10 μmol/kg BW, three times per week, (5 weeks beginning at the time of tumor cell injection)	Inhibited melanoma cancer stem cell tumor formation	Fisher, M. L.; Adhikary, G.; Grun, D.; Kaetzel, D. M.; Eckert, R. L., The Ezh2 polycomb group protein drives an aggressive phenotype in melanoma cancer stem cells and is a target of diet derived sulforaphane. Mol Carcinog 2016, 55, (12), 2024-2036.
Leukemia	Administration of WEHI‑3 leukemia cells	BALB/c (male)	285, 580 and 1140 mg/kg BW [1608, 3271, 6430] (20 days)	Increased the percentage of CD3 (T cells) and CD19 (B cell maker), the phagocytotic activity of macrophages, NK cell activities and T-cell proliferation	Shih, Y. L.; Wu, L. Y.; Lee, C. H.; Chen, Y. L.; Hsueh, S. C.; Lu, H. F.; Liao, N. C.; Chung, J. G., Sulforaphane promotes immune responses in a WEHI3induced leukemia mouse model through enhanced phagocytosis of macrophages and natural killer cell activities in vivo. Mol Med Rep 2016, 13, (5), 4023-9.
Epidermal squamous cell carcinoma	Xenograft model with SCC-13 cells	NSG (female)	10 μmole/mouse [400], three days per week (3 weeks)	Reduced tumor growth	Saha, K.; Fisher, M. L.; Adhikary, G.; Grun, D.; Eckert, R. L., Sulforaphane suppresses PRMT5/MEP50 function in epidermal squamous cell carcinoma leading to reduced tumor formation. Carcinogenesis 2017, 38, (8), 827-836.
Epidermal squamous cell carcinoma	Xenograft model with SCC-13 cells injection	NSG (female)	20 μmole/mouse [800], three times a week, (5 weeks beginning 2 days after tumor cell injection)	Reduced tumor formation and size	Kerr, C.; Adhikary, G.; Grun, D.; George, N.; Eckert, R. L., Combination cisplatin and sulforaphane treatment reduces proliferation, invasion, and tumor formation in epidermal squamous cell carcinoma. Mol Carcinog 2018, 57, (1), 3-11.
Skin cancer	Topical acetone application	not reported	9 μmol/mouse/day [360], every other day, 1 week before application of acetone then continued to the end of the experiments (16 weeks)	Aattenuated skin cancer‐induced activation of sulfatase‐2, inflammation and apoptotic pathways	Alyoussef, A.; Taha, M., Antitumor activity of sulforaphane in mice model of skin cancer via blocking sulfatase-2. Exp Dermatol 2019, 28, (1), 28-34.
Diabetes
Diabetic cardiomyopathy	Genetic model for T2D	db/db (male)	0.5 mg/kg BW [2.8], every other day (3 months)	Prevented diabetes-induced cardiac dysfunction, hypertrophy and fibrosis	Xu, Z.; Wang, S.; Ji, H.; Zhang, Z.; Chen, J.; Tan, Y.; Wintergerst, K.; Zheng, Y.; Sun, J.; Cai, L., Broccoli sprout extract prevents diabetic cardiomyopathy via Nrf2 activation in db/db T2DM mice. Sci Rep 2016, 6, 30252.
Diabetes	HFD (40 kcal% Fat)	C57BL/6 (male)	30 mg/kg BW [169], daily, [9 weeks]	Reduced hepatic steatosis and inflammation in liver. Improved insulin resitance and glucose intolertance.	Yang, G.; Lee, H. E.; Lee, J. Y., A pharmacological inhibitor of NLRP3 inflammasome prevents non-alcoholic fatty liver disease in a mouse model induced by high fat diet. Sci Rep 2016, 6, 24399.
Diabetes	HFD	C57BL/6 (male)	100 μmol//kg BW, 3 time per week, (6 weeks after 8 week HFD feeding)	Improved insulin resistance and glucose intolerance	Xu, Y.; Fu, J. F.; Chen, J. H.; Zhang, Z. W.; Zou, Z. Q.; Han, L. Y.; Hua, Q. H.; Zhao, J. S.; Zhang, X. H.; Shan, Y. J., Sulforaphane ameliorates glucose intolerance in obese mice via the upregulation of the insulin signaling pathway. Food Funct 2018, 9, (9), 4695-4701.
Diabetes	Genetic model for T2D / high-fat and high-sucrose diet for WT	ob/ob & C57BL/6J (male)	10 mg/kg BW [56.4], daily, (4 weeks for ob/ob) (during last 6 weeks for HFD model)	Improved glucose tolerance, hepatic glucose production and insulin resistance	Tubbs, E.; Axelsson, A. S.; Vial, G.; Wollheim, C. B.; Rieusset, J.; Rosengren, A. H., Sulforaphane improves disrupted ER-mitochondria interactions and suppresses exaggerated hepatic glucose production. Mol Cell Endocrinol 2018, 461, 205-214.
Brain/Neuropathic diseases
Alzheimer’s disease	Aluminum and D-galactose administration	Kunming (male & female)	25 mg/kg BW [141} daily (90 days)	Decreased aluminum level in the brain and ameliorated neurobehavioral deficits	Zhang, R.; Zhang, J.; Fang, L.; Li, X.; Zhao, Y.; Shi, W.; An, L., Neuroprotective effects of sulforaphane on cholinergic neurons in mice with Alzheimer's disease-like lesions. Int J Mol Sci 2014, 15, (8), 14396-410.
Alzheimer's disease	Genetic	APP/PS1 (male & female)	25 mg/kg BW [141], daily (5 months)	Protected against the increment of Aβ plaques in the cerebral cortex and ameliorated the cognitive dysfunction	Zhang, J.; Zhang, R.; Zhan, Z.; Li, X.; Zhou, F.; Xing, A.; Jiang, C.; Chen, Y.; An, L., Beneficial Effects of Sulforaphane Treatment in Alzheimer's Disease May Be Mediated through Reduced HDAC1/3 and Increased P75NTR Expression. Front Aging Neurosci 2017, 9, 121.
Memory impairment	Scopolamine injection model	C57BL/6 mouse, female	10 and 50 mg/kg BW [56.4 and 282], (beginning 7 days before scopolamine injection and continued treatent for a total of 14 days)	Attenuated the scopolamine-induced memory impairment	Lee, S.; Kim, J.; Seo, S. G.; Choi, B. R.; Han, J. S.; Lee, K. W.; Kim, J., Sulforaphane alleviates scopolamine-induced memory impairment in mice. Pharmacol Res 2014, 85, 23-32.
Cognitive disorder	Lead-exposed at lactation	Kunming (unknown)	25 mg/kg BW [141], daily (4 weeks after weaning)	Decreased the lead level in the blood and improved the spatial learning and memory ability	Sun, B.; Zhang, X.; Yin, Y.; Sun, H.; Ge, H.; Li, W., Effects of sulforaphane and vitamin E on cognitive disorder and oxidative damage in lead-exposed mice hippocampus at lactation. J Trace Elem Med Biol 2017, 44, 88-92.
Neuropathic pain	Oxaliplatin‐induced neuropathic pain model	not reported	1.33–13.31 μmol kg BW, single treatment or 4.43 μmol kg BW [4.43], (repeated treatment)	Reduced neuropathic pain	Lucarini, E.; Micheli, L.; Trallori, E.; Citi, V.; Martelli, A.; Testai, L.; De Nicola, G. R.; Iori, R.; Calderone, V.; Ghelardini, C.; Di Cesare Mannelli, L., Effect of glucoraphanin and sulforaphane against chemotherapy-induced neuropathic pain: Kv7 potassium channels modulation by H2 S release in vivo. Phytother Res 2018, 32, (11), 2226-2234.
Inflammatory/Immune system diseases
Helicobacter pylori	Human gastric xenografts	nude (unknown)	7.5 μmol (1.33 mg) /mouse [300], daily (5 days after infection)	One month after the end of treatment, eradication of H. pylori was observed in SFN-treated grafts	Haristoy, X.; Angioi-Duprez, K.; Duprez, A.; Lozniewski, A., Efficacy of sulforaphane in eradicating Helicobacter pylori in human gastric xenografts implanted in nude mice. Antimicrob Agents Chemother 2003, 47, (12), 3982-4.
Retinal light damage	Light exposure	BALB/c (male)	0.5 mg/mouse [112.8], daily (7 days)	Induced Trx in the retina	Tanito, M.; Masutani, H.; Kim, Y. C.; Nishikawa, M.; Ohira, A.; Yodoi, J., Sulforaphane induces thioredoxin through the antioxidant-responsive element and attenuates retinal light damage in mice. Invest Ophthalmol Vis Sci 2005, 46, (3), 979-87.
Virus induced myocardiopathy	Coxsackievirus infection	Se-deficient (unknown)	0.5 μmol/mouse [20], daily (3 days)	Decreased serum NO level of Se-adequate viral-infected animals	Sun, H.; Gao, L.; Zhou, L.; Liu, Y.; Pang, B.; Bao, Y.; Zhong, XK., Effects of sulforaphane on phase II enzymes activity and nitrogen monoxidum level Se-deficient mice with virus induced myocardiopathy. Chinese Journal of Endemiology 2007, 26 (4) : 372-374
Age-related immune senescence	Contact hypersensitivity testing	C57BL/6 (female)	9 μmol/mouse [360], daily, (5 days pretreatment & 6 days treatment)	Restored the age-related decline of contact hypersensitivity and Th1 immunity	Kim, H. J.; Barajas, B.; Wang, M.; Nel, A. E., Nrf2 activation by sulforaphane restores the age-related decrease of T(H)1 immunity: role of dendritic cells. J Allergy Clin Immunol 2008, 121, (5), 1255-1261 e7.
Respiratory illness	Respiratory syncytial virus infection	ICR WT and Nrf2 KO (male)	9 μmol/mouse [360], every other day (3 doses before infection)	Limited lung virus replication and virus-induced inflammation in WT, but not in Nrf2 KO	Cho, H. Y.; Imani, F.; Miller-DeGraff, L.; Walters, D.; Melendi, G. A.; Yamamoto, M.; Polack, F. P.; Kleeberger, S. R., Antiviral activity of Nrf2 in a murine model of respiratory syncytial virus disease. Am J Respir Crit Care Med 2009, 179, (2), 138-50.
Systemic inflammation	LPS injection (ip)	C57BL/6 (female)	25 mg/kg BW [141], (2 times before LPS injection)	Attenuated the increased production of cytokines in serum caused by LPS injection.	Youn, H. S.; Kim, Y. S.; Park, Z. Y.; Kim, S. Y.; Choi, N. Y.; Joung, S. M.; Seo, J. A.; Lim, K. M.; Kwak, M. K.; Hwang, D. H.; Lee, J. Y., Sulforaphane suppresses oligomerization of TLR4 in a thiol-dependent manner. J Immunol 2010, 184, (1), 411-9.
Skin inflammation	LPS injection to ear	BALB/c (male)	10 and 30 mg/kg [56 and 169), (before and after LPS injection, total 3 doses)	High but not low dose reduced ear swelling caused by LPS-induced inflammation	Youn, H. S.; Kim, Y. S.; Park, Z. Y.; Kim, S. Y.; Choi, N. Y.; Joung, S. M.; Seo, J. A.; Lim, K. M.; Kwak, M. K.; Hwang, D. H.; Lee, J. Y., Sulforaphane suppresses oligomerization of TLR4 in a thiol-dependent manner. J Immunol 2010, 184, (1), 411-9.
Skin inflammation induced by UVB irradiation	UVB exposure	HR-1 hairless mouse, female	1 and 2.5 mg/day [225, 564], daily (14 days)	Supressed UVB-induced skin thickness, COX-2 protein expression and hyperplasia	Shibata, A.; Nakagawa, K.; Yamanoi, H.; Tsuduki, T.; Sookwong, P.; Higuchi, O.; Kimura, F.; Miyazawa, T., Sulforaphane suppresses ultraviolet B-induced inflammation in HaCaT keratinocytes and HR-1 hairless mice. J Nutr Biochem 2010, 21, (8), 702-9.
AIDS	murine leukemia retrovirus infection	C57BL/6 (female)	1 mM/kg BW [1000], daily (after infection for 16 weeks)	Inhibited apoptosis in the left ventricle and ameliorated mortality	Ho, J. N.; Yoon, H. G.; Park, C. S.; Kim, S.; Jun, W.; Choue, R.; Lee, J., Isothiocyanates ameliorate the symptom of heart dysfunction and mortality in a murine AIDS model by inhibiting apoptosis in the left ventricle. J Med Food 2012, 15, (9), 781-7.
T. brucei infection	T. brucei infection	not reported	50 mg/kg BW [282], daily (4 days)	No effect on parasitaemia in mice infected with T. brucei	Steverding, D.; Michaels, S.; Read, K. D., In vitro and in vivo studies of trypanocidal activity of dietary isothiocyanates. Planta Med 2014, 80, (2-3), 183-6.
Acute colitis	Dextran sodium sulfate administration	C57BL/6 (unknown)	25 mg/kg BW [141], daily (for 7 days before DSS application)	Ameliorated BW loss and inflammation	Wagner, A. E.; Will, O.; Sturm, C.; Lipinski, S.; Rosenstiel, P.; Rimbach, G., DSS-induced acute colitis in C57BL/6 mice is mitigated by sulforaphane pre-treatment. J Nutr Biochem 2013, 24, (12), 2085-91.
T Cell–Mediated autoimmune disease	EAE model	SJL (female)	Food pellets containing 0.003% SFN [20.3] (starting 10 d before immunization with EAE)	Protected mice from severe encephalomyelitis and inhibits IL-17 and IFN-γ production	Geisel, J.; Bruck, J.; Glocova, I.; Dengler, K.; Sinnberg, T.; Rothfuss, O.; Walter, M.; Schulze-Osthoff, K.; Rocken, M.; Ghoreschi, K., Sulforaphane protects from T cell-mediated autoimmune disease by inhibition of IL-23 and IL-12 in dendritic cells. J Immunol 2014, 192, (8), 3530-9.
Muscle inflammation	Genetic dystrophic muscle model	C57BL mdx (male)	2 mg/kg BW [11.3], daily (4 weeks)	Improved the dystrophic features in mdx Mice	Sun, C. C.; Li, S. J.; Yang, C. L.; Xue, R. L.; Xi, Y. Y.; Wang, L.; Zhao, Q. L.; Li, D. J., Sulforaphane Attenuates Muscle Inflammation in Dystrophin-deficient mdx Mice via NF-E2-related Factor 2 (Nrf2)-mediated Inhibition of NF-kappaB Signaling Pathway. J Biol Chem 2015, 290, (29), 17784-95.
Muscle fibrosis	Genetic dystrophic muscle model	C57BL mdx (male)	2 mg/kg BW [11.3], daily (3 months)	Attenuated skeletal and cardiac muscle fibrosis	Sun, C.; Li, S.; Li, D., Sulforaphane mitigates muscle fibrosis in mdx mice via Nrf2-mediated inhibition of TGF-beta/Smad signaling. J Appl Physiol (1985) 2016, 120, (4), 377-90.
Acute intestinal and systemic inflammation	LPS injection	CB57BL/6 (male)	5 mg/kg BW [56.4] within peanut butter, twice a day (7 days before LPS injection)	Reduced the expression of LPS-induced proinflammatory genes in intestine and liver	Stefanson, A. L.; Bakovic, M., Falcarinol Is a Potent Inducer of Heme Oxygenase-1 and Was More Effective than Sulforaphane in Attenuating Intestinal Inflammation at Diet-Achievable Doses. Oxid Med Cell Longev 2018, 2018, 3153527.
Acute lung injury	Inhalation hyperoxia exposure	ICR WT and Nrf2KO (male)	9 μmol/mouse [360], every other day before inhalation exposure (3 doses)	Reduced inflamation, oxidative stress and prevented acute lung injury in WT, but not Nrf2 KO mice	Cho, H. Y.; Miller-DeGraff, L.; Blankenship-Paris, T.; Wang, X.; Bell, D. A.; Lih, F.; Deterding, L.; Panduri, V.; Morgan, D. L.; Yamamoto, M.; Reddy, A. J.; Talalay, P.; Kleeberger, S. R., Sulforaphane enriched transcriptome of lung mitochondrial energy metabolism and provided pulmonary injury protection via Nrf2 in mice. Toxicol Appl Pharmacol 2019, 364, 29-44.
Acute gout inflammation	Monosodium uric acid (MSU) crystals injection to paw/ MSU crystals injection into air pouch model	C57BL/6 (unknown)	1, 5, 10, 30 mg/kg BW [5.6, 28.2, 56.4, and 169.2], one hour before inflammatory induction (1 dose)	Lowest dose did not attenuate acute gout symptoms and inflammation in paw (Did attenuate symtoms in air pouch model); higher doses effective in both models	Yang, G.; Yeon, S. H.; Lee, H. E.; Kang, H. C.; Cho, Y. Y.; Lee, H. S.; Lee, J. Y., Suppression of NLRP3 inflammasome by oral treatment with sulforaphane alleviates acute gouty inflammation. Rheumatology (Oxford) 2018, 57, (4), 727-736.
Inflammation in the airways	Cigarette smoke challenge	C57BL/6J (unknown)	0.1, 1, 10 and 100 μmol/kg BW, 24 h prior to the cigarette smoke challenge (1 dose)	Lowest dose did not inhibit neutrophil infiltration in the airways; higher doses were effective	Boehm, J.; Davis, R.; Murar, C. E.; Li, T.; McCleland, B.; Dong, S.; Yan, H.; Kerns, J.; Moody, C. J.; Wilson, A. J.; Graves, A. P.; Mentzer, M.; Qi, H.; Yonchuk, J.; Kou, J. P.; Foley, J.; Sanchez, Y.; Podolin, P. L.; Bolognese, B.; Booth-Genthe, C.; Galop, M.; Wolfe, L.; Carr, R.; Callahan, J. F., Discovery of a crystalline sulforaphane analog with good solid-state stability and engagement of t…
PD / PK & Toxicology
Evaluation of bioactivity	Enzyme activities	BALB/c (female)	3 mg/mouse [676.9], daily (4 days)	Induced Phase II enzyme activities (quinone reductase and glutathione S-transferase) in liver and mammary glands	Gerhauser, C.; You, M.; Liu, J.; Moriarty, R. M.; Hawthorne, M.; Mehta, R. G.; Moon, R. C.; Pezzuto, J. M., Cancer chemopreventive potential of sulforamate, a novel analogue of sulforaphane that induces phase 2 drug-metabolizing enzymes. Cancer Res 1997, 57, (2), 272-8.
Identification of Nrf2-regulated genes	Microarray analysis for small intestine	ICR WT and Nrf2 KO (female)	9 μmol/mouse [360], daily (7 days)	Numerous genes were identified as Nrf2 regulated genes	Thimmulappa, R. K.; Mai, K. H.; Srisuma, S.; Kensler, T. W.; Yamamoto, M.; Biswal, S., Identification of Nrf2-regulated genes induced by the chemopreventive agent sulforaphane by oligonucleotide microarray. Cancer Res 2002, 62, (18), 5196-203.
Transcriptional expression profiles in liver	Microarray analysis of liver	C57BL/6J WT and Nrf2 KO (male)	90 mg/kg BW [507.6], (1 dose)	Nrf2 dependent/independent gene expression profiles in liver	Hu, R.; Xu, C.; Shen, G.; Jain, M. R.; Khor, T. O.; Gopalkrishnan, A.; Lin, W.; Reddy, B.; Chan, J. Y.; Kong, A. N., Gene expression profiles induced by cancer chemopreventive isothiocyanate sulforaphane in the liver of C57BL/6J mice and C57BL/6J/Nrf2 (-/-) mice. Cancer Lett 2006, 243, (2), 170-92.
Metabolism and tissue distribution of SFN		ICR, WT and Nrf2 KO (male & female)	110 and 440 μmol/kg BW, (1 dose)	SFN metabolites were detected in all tissues at 2 and 6 h post gavage, with concentrations being the highest in the small intestine, prostate, kidney and lung.	Clarke, J. D.; Hsu, A.; Williams, D. E.; Dashwood, R. H.; Stevens, J. F.; Yamamoto, M.; Ho, E., Metabolism and tissue distribution of sulforaphane in Nrf2 knockout and wild-type mice. Pharm Res 2011, 28, (12), 3171-9.
Drug-drug interaction	Rifampicin and darunavir treatment	TgCYP3A4/hPXR transgenic (male)	5 mg/kg BW [28.2], daily (3 days with rifampicin treatment)	Co-administration of rifampicin with SFN increased the intestinal permeability for darunavir compared to mice treated with rifampicin alone	Holmstock, N.; Gonzalez, F. J.; Baes, M.; Annaert, P.; Augustijns, P., PXR/CYP3A4-humanized mice for studying drug-drug interactions involving intestinal P-glycoprotein. Mol Pharm 2013, 10, (3), 1056-62.
PD in pregnant mouse	SFN treatment for non-pregnant and pregnant mice	CD-1 (female)	Acute: 50 and 100 mg/kg BW [282, 564] (1 dose); chronic: 65 mg/kg BW [366.6], daily (30 days)	Acute treatment enhanced Nrf2 target gene expression in non-pregnant and pregnant mouse livers, but not in fetal liver; chronic treatment enhanced NQO1 activity in adult livers, but not in fetal liver	Philbrook, N. A.; Winn, L. M., Sub-chronic sulforaphane exposure in CD-1 pregnant mice enhances maternal NADPH quinone oxidoreductase 1 (NQO1) activity and mRNA expression of NQO1, glutathione S-transferase, and glutamate-cysteine ligase: potential implications for fetal protection against toxicant exposure. Reprod Toxicol 2014, 43, 30-7.
Hepatotoxicity	cadmium selenide injection	ICR (male & female)	40 mg/kg BW [225.6], every other day (14 days, 3 doses before CdSe injection and 4r doses after injection)	Protected against the CdSe-induced acute liver damage	Wang, W.; He, Y.; Yu, G.; Li, B.; Sexton, D. W.; Wileman, T.; Roberts, A. A.; Hamilton, C. J.; Liu, R.; Chao, Y.; Shan, Y.; Bao, Y., Sulforaphane Protects the Liver against CdSe Quantum Dot-Induced Cytotoxicity. PLoS One 2015, 10, (9), e0138771.
Hepatotoxicity	Acetaminophen treatment	C57BL/6 (male)	5 mg/kg BW [28.2], 30 min before APAP injection (1 dose)	Supressed APAP-induced liver toxicity	Noh, J. R.; Kim, Y. H.; Hwang, J. H.; Choi, D. H.; Kim, K. S.; Oh, W. K.; Lee, C. H., Sulforaphane protects against acetaminophen-induced hepatotoxicity. Food Chem Toxicol 2015, 80, 193-200.
Alcohol-induced hepatic injury	Challenging with alcohol	C57BL/6 (male)	Broccoli sprout extract containing SFN 7.6, 25.2, and 50.4 mg/kg BW [42.9, 142.1, 284.3], once a day (14 days)	Protected the liver damage against alcohol challenge	Lei, P.; Zhao, W.; Pang, B.; Yang, X.; Li, B. L.; Ren, M.; Shan, Y. J., Broccoli Sprout Extract Alleviates Alcohol-Induced Oxidative Stress and Endoplasmic Reticulum Stress in C57BL/6 Mice. J Agric Food Chem 2018, 66, (22), 5574-5580.
Pulmonary fibrosis	Bleomycin (BLM)-induced pulmonary fibrosis model	C57BL/6 (male)	50 μg/kg BW [0.28], three times a week (28 days with BLM treatment)	Attenuated BLM induced fibrosis in lung	Kyung, S. Y.; Kim, D. Y.; Yoon, J. Y.; Son, E. S.; Kim, Y. J.; Park, J. W.; Jeong, S. H., Sulforaphane attenuates pulmonary fibrosis by inhibiting the epithelial-mesenchymal transition. BMC Pharmacol Toxicol 2018, 19, (1), 13.

## Sheet: Table S2
Table S2
Mouse (i.p.)
Study subject	Experimental design	Mouse strain (gender)	SFN dose [μmol/kg BW] and schedule (duration)	Results	Reference
Cancer
Lung cancer	Xenograft model with human lung adenocarcinoma	Nude (unknown)	100 mg/kg BW [564] (1 time after tumor implantation)	Inhibited growth of xenografts	Liang, H.; Lai, B.; Yuan, Q., Sulforaphane induces cell-cycle arrest and apoptosis in cultured human lung adenocarcinoma LTEP-A2 cells and retards growth of LTEP-A2 xenografts in vivo. J Nat Prod 2008, 71, (11), 1911-4.
Lung cancer	Xenograft model with lung cancer A549 cells	Athymic Ncr-nu/nu nude mouse, gender?	120, 240, 360 μmol/kg BW (5 days per week, for 7 weeks after tumor establishment)	SFN (i.p.) treatment did not show a significant reduction in the tumor growth at any dose.	Kombairaju, P.; Ma, J.; Thimmulappa, R. K.; Yan, S. G.; Gabrielson, E.; Singh, A.; Biswal, S., Prolonged sulforaphane treatment does not enhance tumorigenesis in oncogenic K-ras and xenograft mouse models of lung cancer. J Carcinog 2012, 11, 8.
Lung cancer	Chemical carcinogenesis model with vinyl carbamate (A/J mice) and genetic model (LSL-K-rasG12D/+ mice)	A/J mouse and LSL-K-rasG12D/+ (male)	12.5 mg/kg BW [75.5] (5 doses, once every three days during tumor induction (pre-treatment) / 12.5 mg/kg BW [75.2] every three days, starting one week after tumor induction for 13 weeks (post-treatment)	In the chemical carcinogenesis model, pre-treatment reduced the number of tumors, and post-treatment slightly promoted tumors. In the genetic model, pre-treatment with SF had no effect on tumor number, but post-treatment increased tumor number and size.	Tao, S.; Rojo de la Vega, M.; Chapman, E.; Ooi, A.; Zhang, D. D., The effects of NRF2 modulation on the initiation and progression of chemically and genetically induced lung cancer. Mol Carcinog 2018, 57, (2), 182-192.
EMT and NSCLC metastasis	Xenograft model with 95D and H1299 cells	BALB/c nude mouse, male	25, 50 mg/kg BW [141, 282] (every 3 days, for 4 weeks, beginning one day after cell transplantation)	Decreased the incidence of lung metastasis	Wang, D. X.; Zou, Y. J.; Zhuang, X. B.; Chen, S. X.; Lin, Y.; Li, W. L.; Lin, J. J.; Lin, Z. Q., Sulforaphane suppresses EMT and metastasis in human lung cancer through miR-616-5p-mediated GSK3beta/beta-catenin signaling pathways. Acta Pharmacol Sin 2017, 38, (2), 241-251.
Pancreatic Cancer	Xenograft model with pancreatic tumor cells	Athymic (nu/nu) (female)	25 mg/kg BW [141] (5 times per week for 4 weeks after tumor establishment)	Slightly decreased tumor size: SFN and Hsp90 inhibitor combination significantly inhibited tumor size.	Li, Y.; Zhang, T.; Schwartz, S. J.; Sun, D., Sulforaphane potentiates the efficacy of 17-allylamino 17-demethoxygeldanamycin against pancreatic cancer through enhanced abrogation of Hsp90 chaperone function. Nutr Cancer 2011, 63, (7), 1151-9.
Pancreatic cancer	Xenograft model with pancreatic cancer cells	BALBc (nu/nu) (male)	3 mg/kg BW [16.9] (3 doses starting after cell implantation)	Slightly inhibited tumor growth: Co-treatment with SFN and gemcitabine had an additive effect	Kallifatidis, G.; Labsch, S.; Rausch, V.; Mattern, J.; Gladkich, J.; Moldenhauer, G.; Buchler, M. W.; Salnikov, A. V.; Herr, I., Sulforaphane increases drug-mediated cytotoxicity toward cancer stem-like cells of pancreas and prostate. Mol Ther 2011, 19, (1), 188-95.
Pancreatic cancer	Xenograft model with pancreatic cancer cells	Athymic (nu/nu) mouse, female	25, 50 mg/kg BW [141, 282] (5 times a week for 4 weeks after tumor establishment)	Inhibited tumor growth in a dose-dependent manner	Li, Y.; Karagoz, G. E.; Seo, Y. H.; Zhang, T.; Jiang, Y.; Yu, Y.; Duarte, A. M.; Schwartz, S. J.; Boelens, R.; Carroll, K.; Rudiger, S. G.; Sun, D., Sulforaphane inhibits pancreatic cancer through disrupting Hsp90-p50(Cdc37) complex and direct interactions with amino acids residues of Hsp90. J Nutr Biochem 2012, 23, (12), 1617-26.
Pancreatic cancer	Streptozotocin injection + Panc-1 pancreatic cancer cell injection	BALB/c nude (unknown)	50 mg/kg BW [282] (every other day)	The tumor growth promoted by hyperglycemia was suppressed; prolonged cancer survival	Chen, X.; Jiang, Z.; Zhou, C.; Chen, K.; Li, X.; Wang, Z.; Wu, Z.; Ma, J.; Ma, Q.; Duan, W., Activation of Nrf2 by Sulforaphane Inhibits High Glucose-Induced Progression of Pancreatic Cancer via AMPK Dependent Signaling. Cell Physiol Biochem 2018, 50, (3), 1201-1215.
Oral squamous cell carcinomas	Xenograft model with injection of cancer stem cells from oral squamous cell carcinoma cell line	BALB/c nu/nu (unknown)	50 mg/kg BW [282] (single dose (?) 8 days after implantation)	Reduced tumor volume	Liu, C. M.; Peng, C. Y.; Liao, Y. W.; Lu, M. Y.; Tsai, M. L.; Yeh, J. C.; Yu, C. H.; Yu, C. C., Sulforaphane targets cancer stemness and tumor initiating properties in oral squamous cell carcinomas via miR-200c induction. J Formos Med Assoc 2017, 116, (1), 41-48.
Brain malignant glioma	Xenograft by GBM 8401 cells injection	SCID mouse (male)	200, 400 μM x 200 uL/mouse (0.04, 0.08μmol/mouse) [1.6, 3.2] (daily for 3 weeks, beginning 21 days after cell injection)	Inhibited tumor growth in dose dependent way	Huang, T. Y.; Chang, W. C.; Wang, M. Y.; Yang, Y. R.; Hsu, Y. C., Effect of sulforaphane on growth inhibition in human brain malignant glioma GBM 8401 cells by means of mitochondrial- and MEK/ERK-mediated apoptosis pathway. Cell Biochem Biophys 2012, 63, (3), 247-59.
Vestibular schwannoma	Xenograft model with Nf2−/− Schwann cells	BALB/c nude (female)	25 mg/kg BW [141] (5 times per week for 6 weeks)	Inhibited schwannoma growth	Kim, B. G.; Fujita, T.; Stankovic, K. M.; Welling, D. B.; Moon, I. S.; Choi, J. Y.; Yun, J.; Kang, J. S.; Lee, J. D., Sulforaphane, a natural component of broccoli, inhibits vestibular schwannoma growth in vitro and in vivo. Sci Rep 2016, 6, 36215.
Breast cancer	Xenograft model with SUM149 cells	NOD/SCID (female)	50 mg/kg BW [282] (daily, beginning after tumor establishment)	Diminished tumor volume; the combination of SFN and docetaxel enhanced the effect.	Burnett, J. P.; Lim, G.; Li, Y.; Shah, R. B.; Lim, R.; Paholak, H. J.; McDermott, S. P.; Sun, L.; Tsume, Y.; Bai, S.; Wicha, M. S.; Sun, D.; Zhang, T., Sulforaphane enhances the anticancer activity of taxanes against triple negative breast cancer by killing cancer stem cells. Cancer Lett 2017, 394, 52-64.
Breast cancer	Xenograft model with MDA-MB-231 cells	BALB/c nu/nu (female)	50 mg/kg BW [282] (daily, 5 days a week for 4 weeks)	Inhibited the growth of MDA-MB-231 xenografts; combination treatment with SFN and doxorubicin enhanced the effect.	Yang, F.; Wang, F.; Liu, Y.; Wang, S.; Li, X.; Huang, Y.; Xia, Y.; Cao, C., Sulforaphane induces autophagy by inhibition of HDAC6-mediated PTEN activation in triple negative breast cancer cells. Life Sci 2018, 213, 149-157.
Breast cancer	Xenograft model by triple-negative breast cancer injection	BALB/c nu/nu (female)	50 mg /kg BW [282] (daily, pretreatment group (total 5 weeks: 2 weeks before injection and for 3 additional weeks); post-treatment group (total 3 weeks, starting simultaneously with cells injection)	Pretreatment inhibited tumor growth	Castro, N. P.; Rangel, M. C.; Merchant, A. S.; MacKinnon, G.; Cuttitta, F.; Salomon, D. S.; Kim, Y. S., Sulforaphane Suppresses the Growth of Triple-negative Breast Cancer Stem-like Cells In vitro and In vivo. Cancer Prev Res (Phila) 2019, 12, (3), 147-158.
Melanoma	Xenograft model with melanoma cells	C57BL/6 (unknown)	500 μmol/kg BW (3 times a week for 28 days)	Inhibited tumor growth	Enriquez, G. G.; Rizvi, S. A.; D'Souza, M. J.; Do, D. P., Formulation and evaluation of drug-loaded targeted magnetic microspheres for cancer therapy. Int J Nanomedicine 2013, 8, 1393-402.
Rhadbomyosarcoma	Xenograft model with sarcoma cells	CD-1 nude (female)	50 mg/kg BW [282] (daily for 21 days)	Delayed tumor growth in the first 14 d after injection, but then tumor growth matched controls	Bergantin, E.; Quarta, C.; Nanni, C.; Fanti, S.; Pession, A.; Cantelli-Forti, G.; Tonelli, R.; Hrelia, P., Sulforaphane induces apoptosis in rhabdomyosarcoma and restores TRAIL-sensitivity in the aggressive alveolar subtype leading to tumor elimination in mice. Cancer Biol Ther 2014, 15, (9), 1219-25.
Thyroid cancer	Xenograft model with thyroid cancer cells (FTC133)	Athymic nude (female)	50 mg/kg BW [282] (every 2 days for 13 days after tumors established)	Inhibited xenograft tumor growth	Wang, L.; Tian, Z.; Yang, Q.; Li, H.; Guan, H.; Shi, B.; Hou, P.; Ji, M., Sulforaphane inhibits thyroid cancer cell growth and invasiveness through the reactive oxygen species-dependent pathway. Oncotarget 2015, 6, (28), 25917-31.
Bladder Tumor	Xenograft model with bladder cancer cells	NOD/SCID mouse, female	40 mg/kg BW [225.6] (daily for 15 days after tumors established)	Retarded tumour growth	Islam, S. S.; Mokhtari, R. B.; Akbari, P.; Hatina, J.; Yeger, H.; Farhat, W. A., Simultaneous Targeting of Bladder Tumor Growth, Survival, and Epithelial-to-Mesenchymal Transition with a Novel Therapeutic Combination of Acetazolamide (AZ) and Sulforaphane (SFN). Target Oncol 2016, 11, (2), 209-27.
Hepatocellular carcinoma	Xenograft model with HepG2 cells	BALB/c athymic nude (female)	50 mg/kg BW [282] (every 2 days for 13 days)	Inhibited the xenograft tumor growth	Wu, J.; Han, J.; Hou, B.; Deng, C.; Wu, H.; Shen, L., Sulforaphane inhibits TGF-beta-induced epithelial-mesenchymal transition of hepatocellular carcinoma cells via the reactive oxygen species-dependent pathway. Oncol Rep 2016, 35, (5), 2977-83.
Diabetes
Diabetic nephropathy	Streptozotocin	C57BL/6 WT and Nrf2 KO (unknown)	12.5 mg/kg BW [70.5] (3 times per week for 16 weeks, beginning 2 weeks after STZ injection)	Attenuated common metabolic disorder symptoms and alleviated renal damage in WT, but not in Nrf2 KO mice	Zheng, H.; Whitman, S. A.; Wu, W.; Wondrak, G. T.; Wong, P. K.; Fang, D.; Zhang, D. D., Therapeutic potential of Nrf2 activators in streptozotocin-induced diabetic nephropathy. Diabetes 2011, 60, (11), 3055-66.
Neuropathy related with diabetes	db/db diabetic mouse	db/db (male)	10 mg/kg BW, daily [56.4] (for 11days, 3 h before CB2R agonist injection)	Improved the anti-allodynic effects of cannabinoid 2 receptor agonists in db/db mice	McDonnell, C.; Leanez, S.; Pol, O., The Inhibitory Effects of Cobalt Protoporphyrin IX and Cannabinoid 2 Receptor Agonists in Type 2 Diabetic Mice. Int J Mol Sci 2017, 18, (11).
Diabetes-induced retinal neuropathy	High-fat and sugar diet; streptozotocin injection	BALB/c mouse (male)	1 mg/kg BW [5.64] (daily for 2 weeks)	Showed protective effect on retina neuronal cell degeneration in diabetic mice	Ren, X.; Li, C.; Liu, J.; Zhang, C.; Fu, Y.; Wang, N.; Ma, H.; Lu, H.; Kong, H.; Kong, L., Thioredoxin plays a key role in retinal neuropathy prior to endothelial damage in diabetic mice. Oncotarget 2017, 8, (37), 61350-61364.
Cognitive deficiencies and Alzheimer’s disease related with diabetes	dbdb diabetic mouse	db/db (male)	1 mg/kg BW [5.6] (daily for 28 days)	SFN improved cognitive impairments in db/db mice and reduced the level of beta-amyloid peptides in the hippocampus	Pu, D.; Zhao, Y.; Chen, J.; Sun, Y.; Lv, A.; Zhu, S.; Luo, C.; Zhao, K.; Xiao, Q., Protective Effects of Sulforaphane on Cognitive Impairments and AD-like Lesions in Diabetic Mice are Associated with the Upregulation of Nrf2 Transcription Activity. Neuroscience 2018, 381, 35-45.
Brain/Neuropathic diseases
Hippocampal damage	Kainate treatment	WT and Nrf2 KO (male?)	50 mg/kg BW [282] (2 doses over 8 h)	Decreased ROS and cell death in kainate-treated hippocampal slices in WT, but not Nrf2 KO mice	Rojo, A. I.; Rada, P.; Egea, J.; Rosa, A. O.; Lopez, M. G.; Cuadrado, A., Functional interference between glycogen synthase kinase-3 beta and the transcription factor Nrf2 in protection against kainate-induced hippocampal cell death. Mol Cell Neurosci 2008, 39, (1), 125-32.
Intracerebral hemorrhage	Intracerebral hemorrhage surgery	Unknown (male and female)	5 mg/kg BW [28.2] (2 doses, before and after surgery)	Induced the expression of neuroprotective protein (haptoglobin) in peripheral blood	Zhao, X.; Song, S.; Sun, G.; Strong, R.; Zhang, J.; Grotta, J. C.; Aronowski, J., Neuroprotective role of haptoglobin after intracerebral hemorrhage. J Neurosci 2009, 29, (50), 15819-27.
Intracerebral hemorrhage	Intracerebral hemorrhage model by intracerebral injection of autologous blood	C57BL/6 WT and Nrf2 KO (male and female)	5 mg/kg BW [28.2] (30 min and 24h after ICH)	Improved hematoma clearance in WT mice, but not in Nrf2 KO mice	Zhao, X.; Sun, G.; Ting, S. M.; Song, S.; Zhang, J.; Edwards, N. J.; Aronowski, J., Cleaning up after ICH: the role of Nrf2 in modulating microglia function and hematoma clearance. J Neurochem 2015, 133, (1), 144-52.
Focal cerebral ischemia	Photothrombotic stroke induction	C57BL/6 (male)	5, 50 mg/kg BW [28.2, 282] (1 dose or daily for 3 days after ischemic onset)	Had no effect on the infarct volume, and did not reduce the number of activated glial cells or proliferating cells in brain. Did not improve motor-function after stroke	Porritt, M. J.; Andersson, H. C.; Hou, L.; Nilsson, A.; Pekna, M.; Pekny, M.; Nilsson, M., Photothrombosis-induced infarction of the mouse cerebral cortex is not affected by the Nrf2-activator sulforaphane. PLoS One 2012, 7, (7), e41090.
Spinal cord injury	Vascular clips surgery	ICR (male)	5 mg/kg BW [28.2] (1 dose, 1 h after injury)	Amelioralted vascular permeability changes and inflammation following spinal cord injury	Mao, L.; Wang, H. D.; Wang, X. L.; Qiao, L.; Yin, H. X., Sulforaphane attenuates matrix metalloproteinase-9 expression following spinal cord injury in mice. Ann Clin Lab Sci 2010, 40, (4), 354-60.
Spinal cord injury	Vascular clips surgery	ICR WT and Nrf2 KO (male)	5 mg/kg BW [28.2] (1 dose,after surgery)	Improved hindlimb locomotor function and reduced inflammatory damage in spinal cord in WT, but not in Nrf2 KO	Mao, L.; Wang, H.; Wang, X.; Liao, H.; Zhao, X., Transcription factor Nrf2 protects the spinal cord from inflammation produced by spinal cord injury. J Surg Res 2011, 170, (1), e105-15.
Schizophrenia	NMDA-receptor antagonist phencyclidine injection (PCP)	Std:ddy (male)	3, 10. 30 mg/kg BW [16.9, 56.4, 169.2] (single dose 30 min before of PCP treatement)	SFN (30 mg/kg), but not low doses (3 and 10 mg/kg), significantly attenuated hyperlocomotion. SFN attenuated behavioral abnormalities in dose-dependent manner	Shirai, Y.; Fujita, Y.; Hashimoto, K., Effects of the antioxidant sulforaphane on hyperlocomotion and prepulse inhibition deficits in mice after phencyclidine administration. Clin Psychopharmacol Neurosci 2012, 10, (2), 94-8.
Cognitive deficits	Phencyclidine induced cognitive deficits	ICR (male)	30 mg/kg BW [169.2] (daily for a total 10 days, prior to or after PCP injection	Prevented and treated phencyclidine induced cognitive deficits	Shirai, Y.; Fujita, Y.; Hashimoto, R.; Ohi, K.; Yamamori, H.; Yasuda, Y.; Ishima, T.; Suganuma, H.; Ushida, Y.; Takeda, M.; Hashimoto, K., Dietary Intake of Sulforaphane-Rich Broccoli Sprout Extracts during Juvenile and Adolescence Can Prevent Phencyclidine-Induced Cognitive Deficits at Adulthood. PLoS One 2015, 10, (6), e0127244.
Neurotoxicity and behavioral abnormalities	Methamphetamine administration	Balb/c (male)	1, 3, 10 mg/kg BW [5.6, 16.9, 56.4] (single dose 30 min before METH admonistration or repeated dose for 5 days)	Attenuated acute hyperlocomotion and reduced the development of behavioral sensitization after administrations of METH	Chen, H.; Wu, J.; Zhang, J.; Fujita, Y.; Ishima, T.; Iyo, M.; Hashimoto, K., Protective effects of the antioxidant sulforaphane on behavioral changes and neurotoxicity in mice after the administration of methamphetamine. Psychopharmacology (Berl) 2012, 222, (1), 37-45.
Parkinson's disease	6-OHDA injection	C57Bl/6 (male)	5 mg/kg BW [28.2] (twice a week for 4 weeks after 6-OHDA injection)	Improved motor impairments of 6-OHDA-lesioned mice	Morroni, F.; Tarozzi, A.; Sita, G.; Bolondi, C.; Zolezzi Moraga, J. M.; Cantelli-Forti, G.; Hrelia, P., Neuroprotective effect of sulforaphane in 6-hydroxydopamine-lesioned mouse model of Parkinson's disease. Neurotoxicology 2013, 36, 63-71.
Parkinson’s disease	Rotenone-mediated neurotoxicity	C57BL/6 (male)	50 mg/kg BW [282] (every other day for 60 days)	Inhibited rotenone-induced locomotor activity deficiency and dopaminergic neuronal loss	Zhou, Q.; Chen, B.; Wang, X.; Wu, L.; Yang, Y.; Cheng, X.; Hu, Z.; Cai, X.; Yang, J.; Sun, X.; Lu, W.; Yan, H.; Chen, J.; Ye, J.; Shen, J.; Cao, P., Sulforaphane protects against rotenone-induced neurotoxicity in vivo: Involvement of the mTOR, Nrf2, and autophagy pathways. Sci Rep 2016, 6, 32206.
Huntington’s disease	3-nitropropionic acid (3-NP)-induced model of HD	C57BL/6 (male)	2.5, 5.0 mg/kg BW (14.1, 28.2] (2.5 mg/kg daily starting before 3-NP injection; 5.0 mg/kg daily starting at 4 different time points ( pre-, onset-, progression-, and peak)	Pretreatment with 2.5 mg/kg BW SFN produced a neuroprotective effect; the pre-, onset-, progression-, and peak-administration with SFN reduced 3-NP-induced neurological dysfunction or increased the survival rate, and the pre-administration was the most effective	Jang, M.; Cho, I. H., Sulforaphane Ameliorates 3-Nitropropionic Acid-Induced Striatal Toxicity by Activating the Keap1-Nrf2-ARE Pathway and Inhibiting the MAPKs and NF-kappaB Pathways. Mol Neurobiol 2016, 53, (4), 2619-35.
Autism	Genetic model for autism	BTBR T + Itpr3tf/J (BTBR) (male)	50 mg/kg [282] (dailyfor 7 days)	SFN reduced autism-like symptoms in BTBR mice	Nadeem, A.; Ahmad, S. F.; Al-Harbi, N. O.; Attia, S. M.; Bakheet, S. A.; Ibrahim, K. E.; Alqahtani, F.; Alqinyah, M., Nrf2 activator, sulforaphane ameliorates autism-like symptoms through suppression of Th17 related signaling and rectification of oxidant-antioxidant imbalance in periphery and brain of BTBR T+tf/J mice. Behav Brain Res 2019, 364, 213-224.
Depression	Inflammatory-dependent depressive behavior	Swiss (male)	1 mg/kgBW [5.6] (daily for 7 days before LPS injection)	Decreased inflammation in hippocampus and prevented LPS-induced depressive-like behavior	Martin-de-Saavedra, M. D.; Budni, J.; Cunha, M. P.; Gomez-Rangel, V.; Lorrio, S.; Del Barrio, L.; Lastres-Becker, I.; Parada, E.; Tordera, R. M.; Rodrigues, A. L.; Cuadrado, A.; Lopez, M. G., Nrf2 participates in depressive disorders through an anti-inflammatory mechanism. Psychoneuroendocrinology 2013, 38, (10), 2010-22.
Depression	Social defeat stress model	C57BL/6 (male)	10 mg/kg BW [56.4] (daily for 10 days, 30 min before the repeated defeat procedure)	Prevented the onset of depression-like behavior	Yao, W.; Zhang, J. C.; Ishima, T.; Dong, C.; Yang, C.; Ren, Q.; Ma, M.; Han, M.; Wu, J.; Suganuma, H.; Ushida, Y.; Yamamoto, M.; Hashimoto, K., Role of Keap1-Nrf2 signaling in depression and dietary intake of glucoraphanin confers stress resilience in mice. Sci Rep 2016, 6, 30659.
Depression	Stress-induced depression model	ICR mouse, male	1, 3, 10 mg/kg BW [5.6, 16.9, 56.4] (daily for 14 days)	3 and 10 mg/kg doses Improved depressive- and anxiety-like behaviors in response to acute stress.	Wu, S.; Gao, Q.; Zhao, P.; Gao, Y.; Xi, Y.; Wang, X.; Liang, Y.; Shi, H.; Ma, Y., Sulforaphane produces antidepressant- and anxiolytic-like effects in adult mice. Behav Brain Res 2016, 301, 55-62.
Depression-like behavior	LPS injection	C57BL/6 (male)	3, 10, 30mg/kg BW [16.9, 56.4, 169.2] (1 dose before LPS injection)	Decreased the serum level of cytokines and microglial activation in brain; ameliorated the LPS-induced depression-like behavior	Zhang, J. C.; Yao, W.; Dong, C.; Yang, C.; Ren, Q.; Ma, M.; Han, M.; Wu, J.; Ushida, Y.; Suganuma, H.; Hashimoto, K., Prophylactic effects of sulforaphane on depression-like behavior and dendritic changes in mice after inflammation. J Nutr Biochem 2017, 39, 134-144.
Anxiety- and depressive-like disorders	Neuropathic pain model by sciatic nerve ligation	C57BL/6 (male)	10 mg/kg BW [56.4] (daily for 15 days after surgery)	Improved nociceptive responses, anxiety- and depressive-like behaviors associated with neuropathic pain	Ferreira-Chamorro, P.; Redondo, A.; Riego, G.; Leanez, S.; Pol, O., Sulforaphane Inhibited the Nociceptive Responses, Anxiety- and Depressive-Like Behaviors Associated With Neuropathic Pain and Improved the Anti-allodynic Effects of Morphine in Mice. Front Pharmacol 2018, 9, 1332.
Spatial learning and memory dysfunction	LPS injection	C57BL/6J (male)	20 mg/kg BW [112.8] (30 min before LPS injection for 7 days)	Alleviated LPS-induced abnormal behaviors	Gao, J.; Xiong, B.; Zhang, B.; Li, S.; Huang, N.; Zhan, G.; Jiang, R.; Yang, L.; Wu, Y.; Miao, L.; Zhu, B.; Yang, C.; Luo, A., Sulforaphane Alleviates Lipopolysaccharide-induced Spatial Learning and Memory Dysfunction in Mice: The Role of BDNF-mTOR Signaling Pathway. Neuroscience 2018, 388, 357-366.
Neuropathic pain	Inflammatory pain model induced by CFA injection / Neuropathic pain model induced by nerve ligation	C57BL/6J (male)	10 mg/kg BW [56.4] (1 dose after pain induction)	Showed antinociceptive effect with inflammatory or neuropathic pain; SFN and UFP-512 combination treatment enhanced the effect.	Polo, S.; Diaz, A. F.; Gallardo, N.; Leanez, S.; Balboni, G.; Pol, O., Treatment With the Delta Opioid Agonist UFP-512 Alleviates Chronic Inflammatory and Neuropathic Pain: Mechanisms Implicated. Front Pharmacol 2019, 10, 283.
Inflammatory/Immune system diseases
Retinal light damage	Exposure to white light	BALB/c mouse, male	0.1, 0.5 mg/mouse [22.6,112.8] (daily for 5 days, before light exposure)	Induced Trx protein in the neural retina and retinal pigment epithelial; 0.5 mg mouse attenuated light-induced retinal damage	Tanito, M.; Masutani, H.; Kim, Y. C.; Nishikawa, M.; Ohira, A.; Yodoi, J., Sulforaphane induces thioredoxin through the antioxidant-responsive element and attenuates retinal light damage in mice. Invest Ophthalmol Vis Sci 2005, 46, (3), 979-87.
Brain injury	Controlled cortical impact model	C57BL/6 WT and Nrf2 KO	5 mg/kg BW [28.2] (1 dose, 6 h after injury)	Reduced blood-brain barrier permeability after brain injury; protective effect not observed in Nrf2 KO mice	Zhao, J.; Moore, A. N.; Redell, J. B.; Dash, P. K., Enhancing expression of Nrf2-driven genes protects the blood brain barrier after brain injury. J Neurosci 2007, 27, (38), 10240-8.
Cerebral inflammation	LPS injection	C57BL/6J WT and Nrf2 KO mouse, male	5, 50 mg/kg BW, 24 h prior to LPS treatment	Protected against LPS-induced cellular responses in the cerebral. Thr protective effect was lost in Nrf2-KO mice at the lower dose (5 mg/kg BW) but not the higher dose (50 mg/kg).	Holloway, P. M.; Gillespie, S.; Becker, F.; Vital, S. A.; Nguyen, V.; Alexander, J. S.; Evans, P. C.; Gavins, F. N. E., Sulforaphane induces neurovascular protection against a systemic inflammatory challenge via both Nrf2-dependent and independent pathways. Vascul Pharmacol 2016, 85, 29-38.
Brain inflammation	LPS-induced inflammation in hippocampus	C57BL/6 WT and Nrf2KO (male)	50 mg/kg BW [282] (2 doses per day as pretreatment and 1dose per day for two days after LPS injection)	Reduced damage of microglial cells in the hippocampus and attenuated inflammation	Innamorato, N. G.; Rojo, A. I.; Garcia-Yague, A. J.; Yamamoto, M.; de Ceballos, M. L.; Cuadrado, A., The transcription factor Nrf2 is a therapeutic target against brain inflammation. J Immunol 2008, 181, (1), 680-9.
Neuroinflammation	LPS injection	C57BL6/J (male)	5 mg/kg BW [28.2] (for 3 or 5 days, before LPS injection)	Induced an elongation of microglial process in the prefrontal cortex; improved LPS-induced behavioral abnormalities	Wu, Y.; Gao, M.; Wu, J.; Hu, P.; Xu, X.; Zhang, Y.; Wang, D.; Chen, Z.; Huang, C., Sulforaphane triggers a functional elongation of microglial process via the Akt signal. J Nutr Biochem 2019, 67, 51-62.
Neuroinflammation	TAU P301L expressing adeno viral vector administration model	Cx3cr1-/- (unknown)	50 mg/kg [282] (daily, for 3 weeks)	SFN attenuated TAU P301L-induced astrogliosis	Castro-Sanchez, S.; Garcia-Yague, A. J.; Kugler, S.; Lastres-Becker, I., CX3CR1-deficient microglia shows impaired signalling of the transcription factor NRF2: Implications in tauopathies. Redox Biol 2019, 22, 101118.
Autoimmune encephalomyelitis	Experimental autoimmune encephalomyelitis	C57BL/6 (female)	50 mg/kg BW [282] (every other day for 22 days)	Ameliorated inflammatory infiltration and demyelination in the spinal cord; inhibited the development and progression of EAE	Li, B.; Cui, W.; Liu, J.; Li, R.; Liu, Q.; Xie, X. H.; Ge, X. L.; Zhang, J.; Song, X. J.; Wang, Y.; Guo, L., Sulforaphane ameliorates the development of experimental autoimmune encephalomyelitis by antagonizing oxidative stress and Th17-related inflammation in mice. Exp Neurol 2013, 250, 239-49.
Epidermolysis bullosa simplex	Genetic model (K14−/−)	K14−/− (pregnant)	5 μmol/mouse [200] (total three doses, every other day in the week before parturtition)	Reduced skin blistering in newborn mice exposed to SFN in utero; topical treatment of SFN for newborn mice reduced cutaneous blistering	Kerns, M. L.; DePianto, D.; Dinkova-Kostova, A. T.; Talalay, P.; Coulombe, P. A., Reprogramming of keratin biosynthesis by sulforaphane restores skin integrity in epidermolysis bullosa simplex. Proc Natl Acad Sci U S A 2007, 104, (36), 14460-5.
Rheumatoid arthritis	Collagen‐induced arthritis model	DBA/1 mouse, male	12.8, 63.8, 318.8 mg/kg BW [72.2, 359.9, 1798.2] (every other day for 5 weeks, after collagen injection)	Suppressed the clinical severity of arthritis in a dose‐dependent manner	Kong, J. S.; Yoo, S. A.; Kim, H. S.; Kim, H. A.; Yea, K.; Ryu, S. H.; Chung, Y. J.; Cho, C. S.; Kim, W. U., Inhibition of synovial hyperplasia, rheumatoid T cell activation, and experimental arthritis in mice by sulforaphane, a naturally occurring isothiocyanate. Arthritis Rheum 2010, 62, (1), 159-70.
Tumor inflammation	Xenograft model with A549 cells	Athymic nude (male?)	0.5 mg/kg BW [2.82] (single dose, after establishment of tumor)	Reduced microsomal prostaglandin E synthase 1 and prostaglandin E2 in xenograft tumors i	Zhou, J.; Joplin, D. G.; Cross, J. V.; Templeton, D. J., Sulforaphane inhibits prostaglandin E2 synthesis by suppressing microsomal prostaglandin E synthase 1. PLoS One 2012, 7, (11), e49744.
Airway inflammation	Nose exposure to Cl2	BALB/c WT and Nrf2 KO (male?)	10 mg/kg BW [56.4] (for 4 days before exposure)	Suppressed Cl2-induced airway inflammation in WT lung, but not in Nrf2KO	Ano, S.; Panariti, A.; Allard, B.; O'Sullivan, M.; McGovern, T. K.; Hamamoto, Y.; Ishii, Y.; Yamamoto, M.; Powell, W. S.; Martin, J. G., Inflammation and airway hyperresponsiveness after chlorine exposure are prolonged by Nrf2 deficiency in mice. Free Radic Biol Med 2017, 102, 1-15.
Asthma	Ovalbumin administration followed by cigarette smoke exposure	BALB/c WT and Nrf2KO (female)	12.5 mg/kg BW [70.5] (daily for 4 days)	SFN alone did not attenuate airway inflammation or hyperresponsiveness in OVA-sensitized and cigarette smoke exposure. SFN and dexamethasone co-treatment ameliorated airway inflammation and hyperresponsiveness in cigarette smoke-exposed WT but not Nrf2 KO mice	Sakurai, H.; Morishima, Y.; Ishii, Y.; Yoshida, K.; Nakajima, M.; Tsunoda, Y.; Hayashi, S. Y.; Kiwamoto, T.; Matsuno, Y.; Kawaguchi, M.; Yamamoto, M.; Hizawa, N., Sulforaphane ameliorates steroid insensitivity through an Nrf2-dependent pathway in cigarette smoke-exposed asthmatic mice. Free Radic Biol Med 2018, 129, 473-485.
Postinfluenza bacterial pneumonia	Inoculation of influenza virus following S. pneumoniae infection	C57BL/6 (male)	20–25 mg/kg/mouse [~141] (for 5 days, after influenza infection)	Improved clearance of S. pneumoniae and host survival	Wu, M.; Gibbons, J. G.; DeLoid, G. M.; Bedugnis, A. S.; Thimmulappa, R. K.; Biswal, S.; Kobzik, L., Immunomodulators targeting MARCO expression improve resistance to postinfluenza bacterial pneumonia. Am J Physiol Lung Cell Mol Physiol 2017, 313, (1), L138-L153.
Lymphedema	Surgically induced lymphedema in tail	ICR (male)	30 mg/kg BW [169.2] (daily for 14 days, starting from the day of surgery)	Suppressed tail volume in lymphedematous mice, and reduced ascorbyl-radical signal (an oxidative stress biomarker) in interstitial fluid	Chang, T. C.; Uen, Y. H.; Chou, C. H.; Sheu, J. R.; Chou, D. S., The role of cyclooxygenase-derived oxidative stress in surgically induced lymphedema in a mouse tail model. Pharm Biol 2013, 51, (5), 573-80.
Lupus nephritis	Pristane injection	WT and Nrf2 KO (female)	12.5 mg/kg BW [70.5] (every other day, for 28 weeks, co-treatment with pristane)	Ameliorated renal function	Jiang, T.; Tian, F.; Zheng, H.; Whitman, S. A.; Lin, Y.; Zhang, Z.; Zhang, N.; Zhang, D. D., Nrf2 suppresses lupus nephritis through inhibition of oxidative injury and the NF-kappaB-mediated inflammatory response. Kidney Int 2014, 85, (2), 333-343.
Renal dysfunction	Aqp11 mutant mouse + glucose administration	Aqp11sjds/+ (unknown)	2 mg/kg BW [11.2] (for 3 days, co-treatment with glucose)	Prevention of increased blood urea nitrogen levels in glucose-treated Aqp11 mutation mice	Atochina-Vasserman, E. N.; Biktasova, A.; Abramova, E.; Cheng, D. S.; Polosukhin, V. V.; Tanjore, H.; Takahashi, S.; Sonoda, H.; Foye, L.; Venkov, C.; Ryzhov, S. V.; Novitskiy, S.; Shlonimskaya, N.; Ikeda, M.; Blackwell, T. S.; Lawson, W. E.; Gow, A. J.; Harris, R. C.; Dikov, M. M.; Tchekneva, E. E., Aquaporin 11 insufficiency modulates kidney susceptibility to oxidative stress. Am J Physiol Rena…
Acute pancreatitis	Cerulein administration	BALB/c (unknown)	5 mg/kg BW [28.2] (daily, for 3 days before induction of AP)	Protected against cerulein-induced acute pancreatitis	Dong, Z.; Shang, H.; Chen, Y. Q.; Pan, L. L.; Bhatia, M.; Sun, J., Sulforaphane Protects Pancreatic Acinar Cell Injury by Modulating Nrf2-Mediated Oxidative Stress and NLRP3 Inflammatory Pathway. Oxid Med Cell Longev 2016, 2016, 7864150.
Burkholderia pseudomallei infection	B. pseudomallei inoculation	C57BL/6J (female)	5 mg/kg BW [28.2] (daily, from 2 day before inoculation)	Did not change bacterial numbers in lung, liver, and spleen postinfection	Stolt, C.; Schmidt, I. H.; Sayfart, Y.; Steinmetz, I.; Bast, A., Heme Oxygenase-1 and Carbon Monoxide Promote Burkholderia pseudomallei Infection. J Immunol 2016, 197, (3), 834-46.
Acute peritonitis	Monosodium uric acid induced peritonitis model	C57BL/6 mouse (male)	0.5, 25 mg/kg BW [2.82, 141] (1 dose, 6 hours before sacrifice, co-injection with MSU)	Reduced the recruitment of cells to the peritoneum induced by MSU, but not peritoneal IL-1β secretion; high dose also reduced peritoneal IL-1β secretion	Lee, J.; Ahn, H.; Hong, E. J.; An, B. S.; Jeung, E. B.; Lee, G. S., Sulforaphane attenuates activation of NLRP3 and NLRC4 inflammasomes but not AIM2 inflammasome. Cell Immunol 2016, 306-307, 53-60.
Peritonitis	Peritonitis model by injection of MSU crystals	C57BL/6J (unknown)	25 mg/kg BW [141] (5 min before and 4h after injection of MSU crystals)	Inhibited the recruitment of cells to the peritoneum and induction of IL-1β	Greaney, A. J.; Maier, N. K.; Leppla, S. H.; Moayeri, M., Sulforaphane inhibits multiple inflammasomes through an Nrf2-independent mechanism. J Leukoc Biol 2016, 99, (1), 189-99.
Chronic inflammatory pain	Subplantar injection of Complete Freund’s adjuvant (CFA)	C57BL/6 mouse, male	5, 10 mg/kg BW [28.2, 56.4] (daily, for 11 days, after CFA injection)	Improved mechanical allodynia and thermal hyperalgesia induced by CFA. High dose: improved the mechanical antiallodynic and thermal antihyperalgesic effects produced by morphine in CFA-injected mice	Redondo, A.; Chamorro, P. A. F.; Riego, G.; Leanez, S.; Pol, O., Treatment with Sulforaphane Produces Antinociception and Improves Morphine Effects during Inflammatory Pain in Mice. J Pharmacol Exp Ther 2017, 363, (3), 293-302.
Rheumatoid arthritis	Complete Freund’s adjuvant (CFA)-induced mono-arthritis model	C57BL/6 (male)	10 mg/kg BW [112.8] (twice a day for 3 days, starting after induction of inflammation)	Reduced knee joint swelling and damage	Silva Rodrigues, J. F.; Silva, E. S. C.; Franca Muniz, T.; de Aquino, A. F.; Neuza da Silva Nina, L.; Fialho Sousa, N. C.; Nascimento da Silva, L. C.; de Souza, B.; da Penha, T. A.; Abreu-Silva, A. L.; de Sa, J. C.; Soares Fernandes, E.; Grisotto, M. A. G., Sulforaphane Modulates Joint Inflammation in a Murine Model of Complete Freund's Adjuvant-Induced Mono-Arthritis. Molecules 2018, 23, (5).
Graft-versus-host disease	Hematopoietic stem cell transplantation model	C57BL (male) and BALB/c (female)	10 mg/kg BW [56.4] (once every 2 days, after cell transplantation)	Improved the survival rate of transplanted mice	Yi, T.; Li, X.; Wang, E.; Zhang, Y.; Fu, Y.; Li, J.; Jiang, T., Activation of the Nuclear Erythroid 2-Related Factor 2 Antioxidant Responsive Element (Nrf2-ARE) Signaling Pathway Alleviates Acute Graft-Versus-Host Disease by Reducing Oxidative Stress and Inhibiting Infiltration of Inflammatory Cells in an Allogeneic Stem Cell Transplantation Mouse Model. Med Sci Monit 2018, 24, 5973-5979.
Helminths infection	Nippostrongylus brasiliensis infection model	C57Bl/6 (male and female)	0.2 mg/mouse [45.1], (repeated beginning on day of infection)	Enhanced clearance of N. brasiliensis in WT, but not in MIF KO mice.	Damle, S. R.; Martin, R. K.; Cross, J. V.; Conrad, D. H., Macrophage migration inhibitory factor deficiency enhances immune response to Nippostrongylus brasiliensis. Mucosal Immunol 2017, 10, (1), 205-214.
Acute peripheral infection	LPS injection	BALB/c (male)	50 mg/kg BW [282] (for 3 days before LPS injection)	Reduced expression of proinflammatory mediators in hippocampus and liver, but did not improve overall health	Townsend, B. E.; Johnson, R. W., Sulforaphane reduces lipopolysaccharide-induced proinflammatory markers in hippocampus and liver but does not improve sickness behavior. Nutr Neurosci 2017, 20, (3), 195-202.
Mycoplasmal lipopeptide-induced inflammation	Macrophage-activating lipopeptide-2 instillation	BALB/c (female)	10, 30, 50 mg/kg [56.4, 169.2, 282] (daily for 7 days)	Markedly reduced local inflammatory response: dose-depndent decreases in vascular congestion, leukocyte infiltration and interstitial edema.	Haodang, L.; Lianmei, Q.; Ranhui, L.; Liesong, C.; Jun, H.; Yihua, Z.; Cuiming, Z.; Yimou, W.; Xiaoxing, Y., HO-1 mediates the anti-inflammatory actions of Sulforaphane in monocytes stimulated with a mycoplasmal lipopeptide. Chem Biol Interact 2019, 306, 10-18.
Other diseases
Cochlear degeneration	Maturity-onset obesity	Tubby mouse (unknown)	50 mg/kg BW [282] (daily, starting at postnatal day 10 for 20 days)	Delayed tub-related cochlear degeneration	Kong, L.; Chen, G. D.; Zhou, X.; McGinnis, J. F.; Li, F.; Cao, W., Molecular mechanisms underlying cochlear degeneration in the tubby mouse and the therapeutic effect of sulforaphane. Neurochem Int 2009, 54, (3-4), 172-9.
Retina ischemia	Retinal ischemic reperfusion injury	C57BL/6 (unknown)	25 mg/kg BW [141] (daily for 5 days)	Attenuated ischemic-induced loss of retinal function	Ambrecht, L. A.; Perlman, J. I.; McDonnell, J. F.; Zhai, Y.; Qiao, L.; Bu, P., Protection of retinal function by sulforaphane following retinal ischemic injury. Exp Eye Res 2015, 138, 66-9.
Retinitis pigmentosa	Genetic model (a missense mutation in Pde6b gene)	C57BL/6J WT and Pde6rd10 (unknown)	35 mg/kg BW [197.4] (daily for 2 weeks, from postnatal day P6 to P20)	Ameliorated retinal degeneration	Kang, K.; Yu, M., Protective effect of sulforaphane against retinal degeneration in the Pde6(rd10) mouse model of retinitis pigmentosa. Curr Eye Res 2017, 42, (12), 1684-1688.
Heart transplantation	Allogeneic graft heart transplantation	C57BL/6 WT and Nrf2 KO (unknown)	12.5 mg/kg BW [70.5] (1 day before and every other day after transplantation)	Prolonged graft survival in host WT mice	Wu, W.; Qiu, Q.; Wang, H.; Whitman, S. A.; Fang, D.; Lian, F.; Zhang, D. D., Nrf2 is crucial to graft survival in a rodent model of heart transplantation. Oxid Med Cell Longev 2013, 2013, 919313.
Seizure	Seizure tests (Electrical stimulation, Fluorothyl and Pilocarpine models)	CD1 (male)	5 mg/kg BW [28.2] (for 5 days, prior to seizure tests)	Elevated the seizure thresholds to stimulation tests and protected mice against pilocarpine‐induced status epilepticus.	Carrasco-Pozo, C.; Tan, K. N.; Borges, K., Sulforaphane is anticonvulsant and improves mitochondrial function. J Neurochem 2015, 135, (5), 932-42.
Intervertebral disc degeneration	Genetic model	Lmna G609G knock-in (male)	10 mg/kg BW [56.4] (3 times a week, for 12 weeks)	Attenuates progerin-induced IDD in LMNA G609G/G609G mice	Xu, X.; Wang, D.; Zheng, C.; Gao, B.; Fan, J.; Cheng, P.; Liu, B.; Yang, L.; Luo, Z., Progerin accumulation in nucleus pulposus cells impairs mitochondrial function and induces intervertebral disc degeneration and therapeutic effects of sulforaphane. Theranostics 2019, 9, (8), 2252-2267.
Androgenic alopecia	Hair removal using depilatory cream	ob/ob (male)	10 mg/kg BW [56.4] (every other day for 6 weeks)	Enhanced hair regeneration in ob/ob mice	Sasaki, M.; Shinozaki, S.; Shimokado, K., Sulforaphane promotes murine hair growth by accelerating the degradation of dihydrotestosterone. Biochem Biophys Res Commun 2016, 472, (1), 250-4.
Exercise endurance capacity	Exhaustive treadmill test	C57BL/6J WT and Nrf2 KO (male)	25 mg/kg BW [141] (for 3 days, before the treadmill tests)	Increased running distance and enhanced exercise endurance capacity, but not in Nrf2 KO mice	Oh, S.; Komine, S.; Warabi, E.; Akiyama, K.; Ishii, A.; Ishige, K.; Mizokami, Y.; Kuga, K.; Horie, M.; Miwa, Y.; Iwawaki, T.; Yamamoto, M.; Shoda, J., Nuclear factor (erythroid derived 2)-like 2 activation increases exercise endurance capacity via redox modulation in skeletal muscles. Sci Rep 2017, 7, (1), 12902.
PD / PK & Toxicology
Acute toxicity of sulforaphane	Seizure test with SFN treatment	Albino Swiss (male)	10, 50, 100, 150, 200, 250, 300, 500 mg/kg BW [54.4, 282, 564, 846, 1128.1, 1410.1, 1692.1,] (one dose)	10, 50 or 100 mg/kg did not have anticonvulsant activity 150 mg/kg caused sedation, but not mortality; 200 mg/kg increased seizure susceptibility: sedation observed in all whilst nearly half of tested mice died after injection. 250 mg/kg showed impairment of motor coordination and decreased skeletal muscle strength: LD50 determined to be 213 mg/kg.	Socala, K.; Nieoczym, D.; Kowalczuk-Vasilev, E.; Wyska, E.; Wlaz, P., Increased seizure susceptibility and other toxicity symptoms following acute sulforaphane treatment in mice. Toxicol Appl Pharmacol 2017, 326, 43-53.
Immunomodulatory activity	Normal state/combination with antigen or LPS injection	BALB/c (unknown)	500 μg/mouse [112.8] (daily for 5 days)	Increased total WBC, bone marrow cellularity, number of α-esterase positive cells in normal state. SFN + antigen treatment increased circulating antibody titre and enhanced phagocytic activity of peritoneal macrophages. SFN + LPS injection reduced the elevated level of TNF-α production in macrophages	Thejass, P.; Kuttan, G., Immunomodulatory activity of Sulforaphane, a naturally occurring isothiocyanate from broccoli (Brassica oleracea). Phytomedicine 2007, 14, (7-8), 538-45.
Pulmonary fibrosis	Bleomycin-induced lung fibrosis model	C57/BL6 (female)	10 mg/kg BW [56.4] (1 dose prior to bleomycin challenge, and continued every other day for 7 days)	Reduced bleomycin-induced lung fibrosis	Pekovic-Vaughan, V.; Gibbs, J.; Yoshitane, H.; Yang, N.; Pathiranage, D.; Guo, B.; Sagami, A.; Taguchi, K.; Bechtold, D.; Loudon, A.; Yamamoto, M.; Chan, J.; van der Horst, G. T.; Fukada, Y.; Meng, Q. J., The circadian clock regulates rhythmic activation of the NRF2/glutathione-mediated antioxidant defense pathway to modulate pulmonary fibrosis. Genes Dev 2014, 28, (6), 548-60.
Lung disease	Arsenic inhalation	WT and Nrf2 KO mouse (unknown)	10 mg/kg BW [56.4] (every other day for 14 days)	Prevented pathological alterations, oxidative damage and cell death in the lungs in WT but not in Nrf2 KO mice	Zheng, Y.; Tao, S.; Lian, F.; Chau, B. T.; Chen, J.; Sun, G.; Fang, D.; Lantz, R. C.; Zhang, D. D., Sulforaphane prevents pulmonary damage in response to inhaled arsenic by activating the Nrf2-defense response. Toxicol Appl Pharmacol 2012, 265, (3), 292-9.
Hyperoxia exposure	Hyperoxia exposure for newborne mouse	CD-1(female)	5 μmol/mouse [200] (3 times for pregnant mouse, after hyperoxia exposure)	In utero exposure to SFN decreased IL6 mRNA expression level in hyperoxia exposed neonatal mouse lung, but not p21 expression	McGrath-Morrow, S. A.; Lauer, T.; Collaco, J. M.; Lopez, A.; Malhotra, D.; Alekseyev, Y. O.; Neptune, E.; Wise, R.; Biswal, S., Transcriptional responses of neonatal mouse lung to hyperoxia by Nrf2 status. Cytokine 2014, 65, (1), 4-9.
Hepatotoxicity	Triptolide injection	BALB/c (male)	25 mg/kg BW [141] (3 times before and after triptolide injection)	Attenuated triptolide-induced liver dysfunction and structural damage	Li, J.; Shen, F.; Guan, C.; Wang, W.; Sun, X.; Fu, X.; Huang, M.; Jin, J.; Huang, Z., Activation of Nrf2 protects against triptolide-induced hepatotoxicity. PLoS One 2014, 9, (7), e100685.
Hepatotoxicity	Microcystin administration	BALB/c (male)	5 μmol/mouse [200] (single dose 12 h before injection of MC	Protected against MC-induced liver damage and animal death	Sun, X.; Mi, L.; Liu, J.; Song, L.; Chung, F. L.; Gan, N., Sulforaphane prevents microcystin-LR-induced oxidative damage and apoptosis in BALB/c mice. Toxicol Appl Pharmacol 2011, 255, (1), 9-17.
Alcohoi-nduced liver steatosis	Genetic model (CYP2E1 knockin mice) + alcohol treatment	SV129 (male)	50 mg/kg BW [282] (once a day for 5 days)	Protected against acute ethanol–induced fatty liver	Zhou, R.; Lin, J.; Wu, D., Sulforaphane induces Nrf2 and protects against CYP2E1-dependent binge alcohol-induced liver steatosis. Biochim Biophys Acta 2014, 1840, (1), 209-18.
Liver fibrosis	Bile duct ligation surgery	C57BL/6 (male)	25 mg/kg BW [141] (daily for 7 days after surgery)	Attenuated the development and progression of hepatic fibrosis	Oh, C. J.; Kim, J. Y.; Min, A. K.; Park, K. G.; Harris, R. A.; Kim, H. J.; Lee, I. K., Sulforaphane attenuates hepatic fibrosis via NF-E2-related factor 2-mediated inhibition of transforming growth factor-beta/Smad signaling. Free Radic Biol Med 2012, 52, (3), 671-682.
Ethanol-induced apoptosis in embryos	Ethanol injection to pregnant mouse	C57BL/6 (pregnant)	40 mg/kg BW [225.6] (1dose before ethanol injection)	Diminished ethanol-induced apoptosis in mouse embryos	Yuan, F.; Chen, X.; Liu, J.; Feng, W.; Cai, L.; Wu, X.; Chen, S. Y., Sulforaphane restores acetyl-histone H3 binding to Bcl-2 promoter and prevents apoptosis in ethanol-exposed neural crest cells and mouse embryos. Exp Neurol 2018, 300, 60-66.
Testicular damage	Exposure to cadmium chloride	Kunming (male)	10 mg/kg BW [56.4] (daily for 10 days)	Improved sperm quality, serum testosterone, and antioxidant levels	Yang, S. H.; Long, M.; Yu, L. H.; Li, L.; Li, P.; Zhang, Y.; Guo, Y.; Gao, F.; Liu, M. D.; He, J. B., Sulforaphane Prevents Testicular Damage in Kunming Mice Exposed to Cadmium via Activation of Nrf2/ARE Signaling Pathways. Int J Mol Sci 2016, 17, (10).
Mercury exposure	Oral administration of mercury	C57BL/6J WT and Nrf2 KO (male?)	5 mg, 20 /kg BW [28.2, 112.8] (1dose before Hg exposure)	Supressed the accumulation of mercury in the cerebrum, cerebellum, and liver in WT but not in Nrf2 KO mice	Toyama, T.; Shinkai, Y.; Yasutake, A.; Uchida, K.; Yamamoto, M.; Kumagai, Y., Isothiocyanates reduce mercury accumulation via an Nrf2-dependent mechanism during exposure of mice to methylmercury. Environ Health Perspect 2011, 119, (8), 1117-22.
Nephropathy	Ochratoxin A (OTA) treatment	C57BL/6 (male and female)	7.5 mg/kg BW [42.3] (every other day, total 10 doses, during OTA repeated treatment)	Diminished expression of OTA-induced inflammatory cytokines, pro-apoptotic factors and microRNAs (miR-382, miR-34a) in male mice.	Loboda, A.; Stachurska, A.; Sobczak, M.; Podkalicka, P.; Mucha, O.; Jozkowicz, A.; Dulak, J., Nrf2 deficiency exacerbates ochratoxin A-induced toxicity in vitro and in vivo. Toxicology 2017, 389, 42-52.

## Sheet: Table S3
Table S3
Mouse (topical)
Study subject	Experimental design	Mouse strain (gender)	SFN dose [μmol/kg BW] and schedule (duration)	Results	Reference
Mutagenesis/Carcinogenesis
Two-stage chemical skin carcinogenesis	7,12-dimethyl-benz(a)anthracene/12-O-tetradecanoylphorbol 13-acetate (DMBA/TPA)	CD-1 (female)	1, 5 or 10 μmol/mouse, in acetone, applied to the dorsal skin, twice a week	The incidence, multiplicty, and latency of skin tumors were dose-dependently reduced when SFN was appled during the promotion stage or throughout, but not during the inititiation stage	Gills, J. J.; Jeffery, E. H.; Matusheski, N. V.; Moon, R. C.; Lantvit, D. D.; Pezzuto, J. M., Sulforaphane prevents mouse skin tumorigenesis during the stage of promotion. Cancer Lett 2006, 236, (1), 72-9.
Two-stage chemical skin carcinogenesis	7,12-dimethyl-benz(a)anthracene/12-O-tetradecanoylphorbol 13-acetate (DMBA/TPA)	C57BL/6J (female, Nrf2+/+ and Nrf2-/-)	0.1 μmol/mouse, in acetone, applied to the dorsal skin, once a day for 14 days	The incidence and multiplicty of skin tumors were reduced in Nrf2+/+, but not in Nrf2-/- mice	Xu, C.; Huang, M. T.; Shen, G.; Yuan, X.; Lin, W.; Khor, T. O.; Conney, A. H.; Kong, A. N., Inhibition of 7,12-dimethylbenz(a)anthracene-induced skin tumorigenesis in C57BL/6 mice by sulforaphane is mediated by nuclear factor E2-related factor 2. Cancer Res 2006, 66, (16), 8293-6.
Ultraviolet radiation-induced skin carcinogenesis	irradiation with 30 mJ/cm2/session twice a week for 20 weeks	SKH-1 hairless (female)	0.3 or 1 μmol/mouse, from broccoli extract in 80% acetone, applied to the dorsal skin, 5 days a week for 11 weeks after completion of the irradiation schedule	The incidence, multiplicty, and burden of skin tumors were dose-dependently reduced by the high dose of SFN. Tumor burden was decreased by the low dose.	Dinkova-Kostova, A. T.; Jenkins, S. N.; Fahey, J. W.; Ye, L.; Wehage, S. L.; Liby, K. T.; Stephenson, K. K.; Wade, K. L.; Talalay, P., Protection against UV-light-induced skin carcinogenesis in SKH-1 high-risk mice by sulforaphane-containing broccoli sprout extracts. Cancer Lett 2006, 240, (2), 243-52.
Mutagenesis	single application of the sulfur mustard analog 2-(chloroethyl) ethyl sulfide (CEES)	Big Blue strain of C57BL/6 (female)	5 μmol/mouse, in acetone, applied to the dorsal skin, once a day for 4 days; first dose at 1 h post-CEES	Abolished mutation frequency	Abel, E. L.; Boulware, S.; Fields, T.; McIvor, E.; Powell, K. L.; DiGiovanni, J.; Vasquez, K. M.; MacLeod, M. C., Sulforaphane induces phase II detoxication enzymes in mouse skin and prevents mutagenesis induced by a mustard gas analog. Toxicol Appl Pharmacol 2013, 266, (3), 439-42.
Oral carcinogenesis	4-nitroquinoline 1-oxide (4NQO) in drinking water (50 μg/ml) for 16 weeks	C57BL/6J	2.5 μmol, in corn oil, applied to the tongue, 3 days a week for 25 weeks	Induced HO1 and NQO1 in tongue, and reduced the multiplicty of oral tumors Nrf2+/+, but not in Nrf2-/- mice	Lan, A.; Li, W.; Liu, Y.; Xiong, Z.; Zhang, X.; Zhou, S.; Palko, O.; Chen, H.; Kapita, M.; Prigge, J. R.; Schmidt, E. E.; Chen, X.; Sun, Z.; Chen, X. L., Chemoprevention of oxidative stress-associated oral carcinogenesis by sulforaphane depends on NRF2 and the isothiocyanate moiety. Oncotarget 2016, 7, (33), 53502-53514.
Skin Disorders
Epidermolysis bullosa simplex	Keratin 14 (K14) deficiency	Krt14-/- C57BL/6	3 i.p. injections of 5 μmol to the pregnant mother every other day in the week before delivery, followed by topical application of 1 μmol (in jojoba oil) to the newborn skin at P0, P1, and P3.	Decreased cutaneous blistering of the newborn mice	Kerns, M. L.; DePianto, D.; Dinkova-Kostova, A. T.; Talalay, P.; Coulombe, P. A., Reprogramming of keratin biosynthesis by sulforaphane restores skin integrity in epidermolysis bullosa simplex. Proc Natl Acad Sci U S A 2007, 104, (36), 14460-5.
Pachyonychia congenita	Keratin 16 (K16) deficiency	Krt16-/- C57BL/6 (male)	1 μmol per mouse, in jojoba oil, applied on the front paw twice weekly for 4 weeks	Activated Nrf2, induced HO1 and glutathione reductase, and increased the GSH/GSSG ratio in skin. Prevented palmar-plantar keratoderma lesions	Kerns, M. L.; Hakim, J. M.; Lu, R. G.; Guo, Y.; Berroth, A.; Kaspar, R. L.; Coulombe, P. A., Oxidative stress and dysfunctional NRF2 underlie pachyonychia congenita phenotypes. J Clin Invest 2016, 126, (6), 2356-66.
Pachyonychia congenita	Keratin 16 (K16) deficiency	Krt16-/- C57BL/6 (female)	1 μmol per mouse, in jojoba oil, applied on the front paw twice weekly for 4 weeks with or without co-treatment with the ERβ agonist diarylpropionitrile (DPN)	Activated Nrf2, induced NQO1, increased the GSH/GSSG ratio in skin, and prevented palmar-plantar keratoderma lesions only in combination with DPN	Kerns, M. L.; Hakim, J. M. C.; Zieman, A.; Lu, R. G.; Coulombe, P. A., Sexual Dimorphism in Response to an NRF2 Inducer in a Model for Pachyonychia Congenita. J Invest Dermatol 2018, 138, (5), 1094-1100.
Pachyonychia congenita	Keratin 16 (K16) deficiency	Krt16-/- C57BL/6 (male)	1 μmol per mouse, in jojoba oil, applied on the front paw twice weekly for 4 weeks	Induced Keratin 9 expression (in an Nrf2-independent manner) and prevented palmar-plantar keratoderma lesions	Zieman, A. G.; Poll, B. G.; Ma, J.; Coulombe, P. A., Altered keratinocyte differentiation is an early driver of keratin mutation-based palmoplantar keratoderma. Hum Mol Genet 2019, 28, (13), 2255-2270.
PK/PD
Evaluation of bioactivity	Enzyme induction	SKH-1 hairless (female)	1 μmol/mouse, from broccoli extract in 80% acetone, applied to the dorsal skin once	Induced cutaneous NQO1 activity	Dinkova-Kostova, A. T.; Jenkins, S. N.; Fahey, J. W.; Ye, L.; Wehage, S. L.; Liby, K. T.; Stephenson, K. K.; Wade, K. L.; Talalay, P., Protection against UV-light-induced skin carcinogenesis in SKH-1 high-risk mice by sulforaphane-containing broccoli sprout extracts. Cancer Lett 2006, 240, (2), 243-52.
Evaluation of bioactivity	Enzyme induction	SKH-1 hairless (female)	0.5 μmol/mouse, from broccoli extract in 80% acetone, applied to the caudal area of the dorsal skin once or 3 times at 24-h intervals	Induced cutaneous NQO1 activity	Dinkova-Kostova, A. T.; Fahey, J. W.; Wade, K. L.; Jenkins, S. N.; Shapiro, T. A.; Fuchs, E. J.; Kerns, M. L.; Talalay, P., Induction of the phase 2 response in mouse and human skin by sulforaphane-containing broccoli sprout extracts. Cancer Epidemiol Biomarkers Prev 2007, 16, (4), 847-51.
Evaluation of bioactivity	Exposure to UV radiation	SKH-1 hairless (female)	0.5 μmol/mouse, from broccoli extract in 80% acetone, applied to the caudal area of the dorsal skin 3 times at 24-h intervals	Reduced UV radiation-induced skin edema and inflammation	Talalay, P.; Fahey, J. W.; Healy, Z. R.; Wehage, S. L.; Benedict, A. L.; Min, C.; Dinkova-Kostova, A. T., Sulforaphane mobilizes cellular defenses that protect skin against damage by UV radiation. Proc Natl Acad Sci U S A 2007, 104, (44), 17500-5.
Evaluation of bioactivity	Enzyme induction	Big Blue strain of C57BL/6 (female)	0.2, 2 or 5 μmol/mouse, in acetone, applied to the dorsal skin	Induced cutaneous levels of GCLC. GCLM, class A GSTs and GSH	Abel, E. L.; Boulware, S.; Fields, T.; McIvor, E.; Powell, K. L.; DiGiovanni, J.; Vasquez, K. M.; MacLeod, M. C., Sulforaphane induces phase II detoxication enzymes in mouse skin and prevents mutagenesis induced by a mustard gas analog. Toxicol Appl Pharmacol 2013, 266, (3), 439-42.
Evaluation of bioactivity	Exposure to UV radiation	AP1-luciferase reporter SKH-1 hairless (female)	4 doses, in PEG ointment, on day 1, 3, 5 and 8	Reduced AP1 activation after UV stimulation in the skin	Franklin, S. J.; Dickinson, S. E.; Karlage, K. L.; Bowden, G. T.; Myrdal, P. B., Stability of sulforaphane for topical formulation. Drug Dev Ind Pharm 2014, 40, (4), 494-502.
Evaluation of bioactivity	Enzyme induction	C57BL/6J	5 μmol, in corn oil, applied to the tongue, 5 days a week for 2 weeks	Activated Nrf2, and induced NQO1, HO1 and GCLC	Lan, A.; Li, W.; Liu, Y.; Xiong, Z.; Zhang, X.; Zhou, S.; Palko, O.; Chen, H.; Kapita, M.; Prigge, J. R.; Schmidt, E. E.; Chen, X.; Sun, Z.; Chen, X. L., Chemoprevention of oxidative stress-associated oral carcinogenesis by sulforaphane depends on NRF2 and the isothiocyanate moiety. Oncotarget 2016, 7, (33), 53502-53514.
Evaluation of bioactivity	Enzyme induction	SKH-1 hairless (female)	0.2 μmol/cm2 (100 μL of 10 mM pure SFN or α-cyclodextrin inclusion of SFN) in 50% acetone, applied to half of the back skin, 3 times at 24-h intervals	Pure SFN, but not α-cyclodextrin inclusion of SFN, induced cutaneous NQO1 activity	Fahey, J. W.; Wade, K. L.; Wehage, S. L.; Holtzclaw, W. D.; Liu, H.; Talalay, P.; Fuchs, E.; Stephenson, K. K., Stabilized sulforaphane for clinical use: Phytochemical delivery efficiency. Mol Nutr Food Res 2017, 61, (4).
Human (topical)		Number of study participants (gender)
Evaluation of bioactivity	Enzyme induction	17 (males and females)	0.04, 0.170, or 0.340 μmol, from broccoli extract in 80% acetone (or vehicle alone), applied topically to the center of 1-cm-diameter circles drawn on the posterior waist region of the back either as single doses or three repetitive doses at 24-h intervals	All doses, except for the sibgle dose of 0.04 μmo, induced cutaneous NQO1 activity	Dinkova-Kostova, A. T.; Fahey, J. W.; Wade, K. L.; Jenkins, S. N.; Shapiro, T. A.; Fuchs, E. J.; Kerns, M. L.; Talalay, P., Induction of the phase 2 response in mouse and human skin by sulforaphane-containing broccoli sprout extracts. Cancer Epidemiol Biomarkers Prev 2007, 16, (4), 847-51.
Protection against ultraviolet radiation-induced skin damage (311 nm)	Exposure to UV radiation	6 (males and females)	0.2 or 0.4 μmol, from broccoli extract in 80% acetone (or vehicle alone), applied topically to the center of 2-cm-diameter circles drawn on the upper back, 3 times at 24-h intervals	Reduced UV radiation-induced skin erythema	Talalay, P.; Fahey, J. W.; Healy, Z. R.; Wehage, S. L.; Benedict, A. L.; Min, C.; Dinkova-Kostova, A. T., Sulforaphane mobilizes cellular defenses that protect skin against damage by UV radiation. Proc Natl Acad Sci U S A 2007, 104, (44), 17500-5.
Treatment of skin diseases	Photodynamic therapy (PDT) with 5-aminolevulinic acid (ALA)	10 (males and females)	a single dose of 80 nmol/L or 120 nmol/L in a cream	Increased the production of the endogenous photosensitizer protoporphyrin IX (PpIX) and thus the effectiveness of ALA-PDT	Mikolajewska, P.; Juzeniene, A.; Moan, J., Effect of (R)L-sulforaphane on 5-aminolevulinic acid-mediated photodynamic therapy. Transl Res 2008, 152, (3), 128-33.
Protection against solar-simulated ultraviolet radiation-induced skin damage	Exposure to UV radiation	24 (males and females)	0.2 μmol/cm2, from broccoli extract in 80% acetone (or placebo), applied topically to the one side of the mid-upper back, 3 times at 24-h intervals	Reduced UV radiation-induced skin erythema	Knatko, E. V.; Ibbotson, S. H.; Zhang, Y.; Higgins, M.; Fahey, J. W.; Talalay, P.; Dawe, R. S.; Ferguson, J.; Huang, J. T.; Clarke, R.; Zheng, S.; Saito, A.; Kalra, S.; Benedict, A. L.; Honda, T.; Proby, C. M.; Dinkova-Kostova, A. T., Nrf2 Activation Protects against Solar-Simulated Ultraviolet Radiation in Mice and Humans. Cancer Prev Res (Phila) 2015, 8, (6), 475-86.
Keratin-based skin disorders	Keratin induction	5 (males and females)	500 nmol/mL, from broccoli extract (or vehicle alone), applied to the inner aspect of the arm daily for 1 week	Activated Nrf2 and inregulated K17 in the epidermis of all subjects, had variable effects on K16 and K6 expression, and did not alter expression of K14 or K5	Kerns, M. L.; Guss, L.; Fahey, J.; Cohen, B.; Hakim, J. M.; Sung, S.; Lu, R. G.; Coulombe, P. A., Randomized, split-body, single-blinded clinical trial of topical broccoli sprout extract: Assessing the feasibility of its use in keratin-based disorders. J Am Acad Dermatol 2017, 76, (3), 449-453 e1.

## Sheet: Table S4
Table S4
Rat (oral)
Study subject	Experimental design	Mouse strain (gender)	SFN dose [μmol/kg BW] and schedule (duration)	Results	Reference
Cancer
Mammary tumor	9,10-dimethyl-1,2-benzanthracene (DMBA)	Sprague-Dawley (female)	75 or 150 μmol/rat (~200gm) [375, 750], daily (5 days)	The incidence, multiplicty, weight of mammary tumors were reduced,	Zhang, Y.; Kensler, T. W.; Cho, C. G.; Posner, G. H.; Talalay, P., Anticarcinogenic activities of sulforaphane and structurally related synthetic norbornyl isothiocyanates. Proc Natl Acad Sci U S A 1994, 91, (8), 3147-50.
Colonic crypt foci	Azoxymethane l	F344 (male)	5 μmol/rat (~150gm) [33.3] (daily 3d before AOM; 3X/wk for 8 weeks after AOM)	Both treatment regimens with SFN reduced the formation of aberrant crypt foci and multicrypt foci	Chung, F. L.; Conaway, C. C.; Rao, C. V.; Reddy, B. S., Chemoprevention of colonic aberrant crypt foci in Fischer rats by sulforaphane and phenethyl isothiocyanate. Carcinogenesis 2000, 21, (12), 2287-91.
Diabetes
Diabetes	HFD model	Sprague Dawley (male)	5, 10 or 20 mg/kg BW [28.2, 56.4, 112.8] (5 weeks)	Decreased MDA levels; increased GSH-Px activity in kidney	Xue, H.; Li, Y.; Liang, B.; Wang, S., [Protective effects of sulforaphane on the oxidative damage of kidney mitochondria complex in obese rats induced by high-fat diet]. Zhonghua Yu Fang Yi Xue Za Zhi 2014, 48, (11), 1007-11.
Diabetic neuropathy	STZ administration	Wistar rat (male)	1 mg/kg BW [5.6], daily (15 days)	SFN normalized BW, ameliorated hyperglycemia and insulin levels in diabetic rat;. improved diabetes-induced changes in nociceptive thresholds and motor coordination	Moustafa, P. E.; Abdelkader, N. F.; El Awdan, S. A.; El-Shabrawy, O. A.; Zaki, H. F., Extracellular Matrix Remodeling and Modulation of Inflammation and Oxidative Stress by Sulforaphane in Experimental Diabetic Peripheral Neuropathy. Inflammation 2018, 41, (4), 1460-1476.
Diabetes	High fructose diet	Sprague Dawley (male)	0.5 mg/kg BW [2.82], daily (44 days)	Improved insulin resistance & heaptosteatosis and showed vasculoprotective effects,	Shawky, N. M.; Shehatou, G. S. G.; Suddek, G. M.; Gameil, N. M., Comparison of the effects of sulforaphane and pioglitazone on insulin resistance and associated dyslipidemia, hepatosteatosis, and endothelial dysfunction in fructose-fed rats. Environ Toxicol Pharmacol 2019, 66, 43-54.
Inflammatory/Immune system diseases
Kidney injury by ischemia and reperfusion	Surgical model for ischemia/reperfusion	Sprague Dawley (male)	5 mg/kg BW [28.2], (3doses: 24 and 1 h before and 24 h after renal I/R treatment)	Improved renal function	Saito, H.; Yoshimura, M.; Saigo, C.; Komori, M.; Nomura, Y.; Yamamoto, Y.; Sagata, M.; Wakida, A.; Chuman, E.; Nishi, K.; Jono, H., Hepatic sulfotransferase as a nephropreventing target by suppression of the uremic toxin indoxyl sulfate accumulation in ischemic acute kidney injury. Toxicol Sci 2014, 141, (1), 206-17.
Liver and remote organ damage by ischemia and reperfusion	Surgical model for ischemia/reperfusion	Wistar albino (male)	5 mg/kg BW [28.2] (1 dose, 15 min before surgery)	Reduced the liver injury, but no protective effect for kideny and lung	Oguz, A.; Kapan, M.; Kaplan, I.; Alabalik, U.; Ulger, B. V.; Uslukaya, O.; Turkoglu, A.; Polat, Y., The effects of sulforaphane on the liver and remote organ damage in hepatic ischemia-reperfusion model formed with pringle maneuver in rats. Int J Surg 2015, 18, 163-8.
Gastric ulcer induced by acetylsalicylic acid	Acetylsalicylic acid treatment	Wistar-Albino (male)	5 mg/kg BW [28.2] (1 dose before GU induction)	Reduced gastric ulceration	Zeren, S.; Bayhan, Z.; Kocak, F. E.; Kocak, C.; Akcilar, R.; Bayat, Z.; Simsek, H.; Duzgun, S. A., Gastroprotective effects of sulforaphane and thymoquinone against acetylsalicylic acid-induced gastric ulcer in rats. J Surg Res 2016, 203, (2), 348-59.
Other diseases
Hypertensive	Inbred spontaneously hypertensive rat	SHRSP and Sprague Dawley (female)	10μmol/kg BW, daily (4 months)	Improved blood pressure and improved pathological abnormalities in SHRSP kidneys	Senanayake, G. V.; Banigesh, A.; Wu, L.; Lee, P.; Juurlink, B. H., The dietary phase 2 protein inducer sulforaphane can normalize the kidney epigenome and improve blood pressure in hypertensive rats. Am J Hypertens 2012, 25, (2), 229-35.
Hypertensive	Inbred spontaneously hypertensive rat	SHR (male)	20 or 40 mg/L [15, 30] (in drinking water for 8 weeks) (= 0.8 mg SFN/day/rat)	Decreased arterial blood pressure	Elbarbry, F.; Vermehren-Schmaedick, A.; Balkowiec, A., Modulation of arachidonic Acid metabolism in the rat kidney by sulforaphane: implications for regulation of blood pressure. ISRN Pharmacol 2014, 2014, 683508.
Hyperaldosteronism	Aldosterone treatment + NaCl in dringking water	Sprague–Dawley rat, male	15 mg/kg SFN via drinking water [unclear] 94 weeks)	Supressed aldosterone-caused blood pressure increase and loss of kidney function	Queisser, N.; Oteiza, P. I.; Link, S.; Hey, V.; Stopper, H.; Schupp, N., Aldosterone activates transcription factor Nrf2 in kidney cells both in vitro and in vivo. Antioxid Redox Signal 2014, 21, (15), 2126-42.
PK/PD & Toxicology
Evaluation of bioactivity	Enzyme induction in several organs	Fischer 344 (male)	200, 500, 1000 μmol/kg BW, daily (5 days)	Induction of hepatic, colonic mucosal, and pancreatic quinone reductase and glutathione S-transferase activities	Matusheski, N. V.; Jeffery, E. H., Comparison of the bioactivity of two glucoraphanin hydrolysis products found in broccoli, sulforaphane and sulforaphane nitrile. J Agric Food Chem 2001, 49, (12), 5743-9.
Evaluation of bioactivity	Evaluation of hepatic quinone reductase activity	Fischer 344 (not reported)	282 μmol/kg BW [282] daily	Induction in hepatic quinone reductase activity	Keck, A. S.; Staack, R.; Jeffery, E. H., The cruciferous nitrile crambene has bioactivity similar to sulforaphane when administered to Fischer 344 rats but is far less potent in cell culture. Nutr Cancer 2002, 42, (2), 233-40.
Evaluation of bioactivity	Evaluation of quinone reductase activities in colon and liver	F344 (male)	0.32, 5.16 mmol/kg of diet (= 3.2, 50 μmol/day/rat) [64, 1000] (5 days)	In liver and colon, quinone reductase activities was increased, which was correlated with urinary SFN-mercapturic acid	Keck, A. S.; Qiao, Q.; Jeffery, E. H., Food matrix effects on bioactivity of broccoli-derived sulforaphane in liver and colon of F344 rats. J Agric Food Chem 2003, 51, (11), 3320-7.
Evaluation of bioactivity	Evaluation of hepatic thioredoxin reductase activity	F344 (male)	0.32, 5.16 mmol/kg of diet (= 3.2, 50 μmol/day/rat) [64, 1000] (5 days)	Elevated hepatic thioredoxin reductase activity,	Hintze, K. J.; Keck, A. S.; Finley, J. W.; Jeffery, E. H., Induction of hepatic thioredoxin reductase activity by sulforaphane, both in Hepa1c1c7 cells and in male Fisher 344 rats. J Nutr Biochem 2003, 14, (3), 173-179.
Evaluation of bioactivity	Enzyme inductione in several organs	not reported	40 μmol/kg BW, daily	Quinone reductase (NQO1) and glutathione S-transferase (GST) in a variety of tissues	Munday, R.; Munday, C. M., Induction of phase II detoxification enzymes in rats by plant-derived isothiocyanates: comparison of allyl isothiocyanate with sulforaphane and related compounds. J Agric Food Chem 2004, 52, (7), 1867-71.
Pharmacokinetics	Pharmacokinetics/hepatic Microarray	F344 (male) (BW 120–150 g)	50 μmol/rat 9~125 gm) [370], (2 doses 24 h apart)	Peak plasma concentration peaked at 4 hr t1/2 = 2.2hr;. gene expression changes related with cellular defense mechanisms and cell cycle regulation.	Hu, R.; Hebbar, V.; Kim, B. R.; Chen, C.; Winnik, B.; Buckley, B.; Soteropoulos, P.; Tolias, P.; Hart, R. P.; Kong, A. N., In vivo pharmacokinetics and regulation of gene expression profiles by isothiocyanate sulforaphane in the rat. J Pharmacol Exp Ther 2004, 310, (1), 263-71.
Pharmacokinetic analysis in mammary gland	Pharmacokinetics /Enzyme induction in mammary gland	Sprague–Dawley (female)	150 μmol/rat {200 gm) [705], one dose	SFN metabolite distributed in the rat mammary gland, the levels of NQO1 and HO-1 transcripts and NQO1 enzymatic activity were elevated in mammary gland of SFN treated rat	Cornblatt, B. S.; Ye, L.; Dinkova-Kostova, A. T.; Erb, M.; Fahey, J. W.; Singh, N. K.; Chen, M. S.; Stierer, T.; Garrett-Mayer, E.; Argani, P.; Davidson, N. E.; Talalay, P.; Kensler, T. W.; Visvanathan, K., Preclinical and clinical evaluation of sulforaphane for chemoprevention in the breast. Carcinogenesis 2007, 28, (7), 1485-90.
Pharmacokinetics	Plasma Pharmacokinetics	Wistar albino rat, male	2.8, 5.6, 28 μmol/kg BW, single dose	At the highest dose used the absorption rate constant, biological half-life time and apparent volume of distribution decreased significantly comared with low dose	Hanlon, N.; Coldham, N.; Gielbert, A.; Kuhnert, N.; Sauer, M. J.; King, L. J.; Ioannides, C., Absolute bioavailability and dose-dependent pharmacokinetic behaviour of dietary doses of the chemopreventive isothiocyanate sulforaphane in rat. Br J Nutr 2008, 99, (3), 559-64.
Hepatic AFB1-DNA adducts	Aflatoxin B1	Sprague-Dawley and Fischer , (male and female)	1.4 mmol/kg BW [1400], every other day (3 doses)	induction of GST activity and reduction of AFB1-DNA adducts in Sprague-Dawley rat liver of both sexes; smaller effects in Fischer rats.	Fiala, J. L.; Egner, P. A.; Wiriyachan, N.; Ruchirawat, M.; Kensler, K. H.; Wogan, G. N.; Groopman, J. D.; Croy, R. G.; Essigmann, J. M., Sulforaphane-mediated reduction of aflatoxin B(1)-N(7)-guanine in rat liver DNA: impacts of strain and sex. Toxicol Sci 2011, 121, (1), 57-62.
Tissue distribution of SFN	HPLC for plasma, tissue and urine/Enzyme activity in tissues	F344/NHsd (male)	150 μmol/kg BW, single dose or for 7 days	Tissue levels of SFN was greatest in stomach and bladder; induction of GST and NQO1 activity varied by 3 to 6 fold amongst organs.	Veeranki, O. L.; Bhattacharya, A.; Marshall, J. R.; Zhang, Y., Organ-specific exposure and response to sulforaphane, a key chemopreventive ingredient in broccoli: implications for cancer prevention. Br J Nutr 2013, 109, (1), 25-32.
Cadmium-induced reproductive toxicity	Cadmium treatment	Sprague Dawley (male) (BW 180 ± 20 g)	25μg/rat (~180 gm) [0.78] daily (15 days)	Supressed the decrease of plasma testosterone and daily sperm production by Cd	Jahan, S.; Khan, M.; Ahmed, S.; Ullah, H., Comparative analysis of antioxidants against cadmium induced reproductive toxicity in adult male rats. Syst Biol Reprod Med 2014, 60, (1), 28-34.
Acute liver injury	Sodium valproate treatment	not reported	0.5 mg/kg BW [2.8], daily (7 days)	SFN reduced ALT, AST, and alkaline phosphatase; restored serum albumin concentration	Nazmy, E. A.; El-Khouly, O. A.; Atef, H.; Said, E., Sulforaphane protects against sodium valproate-induced acute liver injury. Can J Physiol Pharmacol 2017, 95, (4), 420-426.
Toxic hepatitis	Acetaminophen	Sprague-Dawley (male)	500 μg/kg BW [2.8], daily (3 days, three hours before APAP)	SFN ameliorated AST, ALT and CRP levels, resotred GSH level and decreased oxidative stress in liver of APAP treated rat	Dokumacioglu, E.; Iskender, H.; Aktas, M. S.; Hanedan, B.; Dokumacioglu, A.; Sen, T. M.; Musmul, A., The effect of sulforaphane on oxidative stress and inflammation in rats with toxic hepatitis induced by acetaminophene. Bratisl Lek Listy 2017, 118, (8), 453-459.
Arsenic induced hepatotoxicity	Arsenic	Wistar (male)	20, 40 or 80 mg/kg BW [112.8, 225.6, 451.2], daily (4 weeks, 90 min prior to administration of As)	The pretreatment with SFN decreased the levels of ALAD, arsenic concentration, and brought antioxidant enzymes into normal levels in arsenic-treated mouse liver.	Thangapandiyan, S.; Ramesh, M.; Hema, T.; Miltonprabu, S.; Uddin, M. S.; Nandhini, V.; Bavithra Jothi, G., Sulforaphane Potentially Ameliorates Arsenic Induced Hepatotoxicity in Albino Wistar Rats: Implication of PI3K/Akt/Nrf2 Signaling Pathway. Cell Physiol Biochem 2019, 52, (5), 1203-1222.
SFN urinary biomarker	Mass spectrometry analysis in urine	ACI (female)	100 μmol kg BW, once	elevated urinary TTCA (2-thiothiazolidine-4-carboxylic acid)	Palliyaguru, D. L.; Salvatore, S. R.; Schopfer, F. J.; Cheng, X.; Zhou, J.; Kensler, T. W.; Wendell, S. G., Evaluation of 2-Thiothiazolidine-4-Carboxylic Acid, a Common Metabolite of Isothiocyanates, as a Potential Biomarker of Cruciferous Vegetable Intake. Mol Nutr Food Res 2019, 63, (3), e1801029.
